# Supplementary material for: Alpha and theta peak frequency track on- and off-thoughts
Source: Commun Biol. 2022 Mar 7;5:209. doi: 10.1038/s42003-022-03146-w (PMC8901672; doi:10.1038/s42003-022-03146-w)
Supplement: Supplementary file 3 — Supplementary Data 1 [file 42003_2022_3146_MOESM3_ESM.xlsx]

## Sheet: correct rate
subj	CR	probe1	probe2	Cond
3	14	3	2	on-single
3	15	2	1	off-multiple
3	15	2	1	off-multiple
3	15	2	1	off-multiple
3	15	2	1	off-multiple
3	15	2	1	off-multiple
3	13	2	1	off-multiple
3	15	2	1	off-multiple
3	15	2	1	off-multiple
3	15	2	1	off-multiple
3	15	1	1	off-multiple
4	14	2	1	off-multiple
4	15	1	1	off-multiple
4	15	1	1	off-multiple
4	15	2	1	off-multiple
4	14	1	1	off-multiple
4	15	2	1	off-multiple
4	15	1	1	off-multiple
4	15	2	1	off-multiple
4	14	2	1	off-multiple
4	15	2	1	off-multiple
6	13	2	1	off-multiple
6	15	1	1	off-multiple
6	12	1	1	off-multiple
6	14	2	1	off-multiple
6	13	3	2	on-single
6	14	2	1	off-multiple
6	13	1	1	off-multiple
6	15	1	1	off-multiple
6	12	1	1	off-multiple
8	15	1	1	off-multiple
8	15	1	1	off-multiple
8	15	1	1	off-multiple
8	15	1	1	off-multiple
8	15	3	2	on-single
8	14	2	1	off-multiple
8	15	2	1	off-multiple
8	15	2	1	off-multiple
8	14	3	2	on-single
8	15	2	1	off-multiple
8	15	1	1	off-multiple
8	14	2	1	off-multiple
9	15	1	1	off-multiple
9	15	2	1	off-multiple
9	14	1	1	off-multiple
9	13	2	1	off-multiple
9	15	1	1	off-multiple
9	13	2	1	off-multiple
9	15	3	2	on-single
12	15	3	2	on-single
12	15	2	1	off-multiple
12	14	3	2	on-single
12	14	3	2	on-single
12	12	2	1	off-multiple
12	14	2	1	off-multiple
12	15	2	1	off-multiple
12	13	3	2	on-single
12	14	2	1	off-multiple
12	15	2	1	off-multiple
13	14	2	1	off-multiple
13	15	2	1	off-multiple
13	14	1	1	off-multiple
13	15	1	1	off-multiple
13	13	2	1	off-multiple
13	14	1	1	off-multiple
13	14	2	1	off-multiple
13	14	2	1	off-multiple
13	15	1	1	off-multiple
13	15	2	1	off-multiple
13	12	1	1	off-multiple
15	14	2	1	off-multiple
15	15	3	2	on-single
15	14	2	1	off-multiple
15	15	3	2	on-single
15	14	3	2	on-single
15	15	2	1	off-multiple
15	15	3	2	on-single
15	15	3	2	on-single
15	15	2	1	off-multiple
15	15	2	1	off-multiple
15	15	3	2	on-single
17	13	2	1	off-multiple
17	14	2	1	off-multiple
17	15	2	1	off-multiple
17	13	3	2	on-single
17	12	1	1	off-multiple
17	15	2	1	off-multiple
17	14	1	1	off-multiple
17	15	2	1	off-multiple
17	14	2	1	off-multiple
17	15	2	1	off-multiple
17	15	2	1	off-multiple
17	11	2	1	off-multiple
20	15	2	1	off-multiple
20	15	1	1	off-multiple
20	15	3	2	on-single
20	15	2	1	off-multiple
21	15	3	2	on-single
21	15	3	2	on-single
21	15	3	2	on-single
21	15	2	1	off-multiple
21	15	3	2	on-single
21	15	3	2	on-single
21	15	3	2	on-single
21	14	3	2	on-single
21	14	3	2	on-single
22	11	3	2	on-single
22	12	2	1	off-multiple
22	15	3	2	on-single
22	12	3	2	on-single
22	14	3	2	on-single
22	14	2	1	off-multiple
22	15	2	1	off-multiple
22	15	3	2	on-single
22	15	2	1	off-multiple
22	15	2	1	off-multiple
22	15	3	2	on-single
22	14	2	1	off-multiple
24	13	3	2	on-single
24	13	2	1	off-multiple
24	14	2	1	off-multiple
24	11	2	1	off-multiple
24	14	2	1	off-multiple
24	13	2	1	off-multiple
24	14	3	2	on-single
24	14	2	1	off-multiple
24	12	2	1	off-multiple
24	13	2	1	off-multiple
24	15	2	1	off-multiple
24	13	2	1	off-multiple
26	14	3	2	on-single
26	15	2	1	off-multiple
26	13	1	1	off-multiple
26	14	1	1	off-multiple
26	14	1	1	off-multiple
26	15	2	1	off-multiple
26	14	2	1	off-multiple
26	15	2	1	off-multiple
26	15	2	1	off-multiple
28	15	1	1	off-multiple
28	14	1	1	off-multiple
28	15	2	1	off-multiple
28	15	1	1	off-multiple
28	15	2	1	off-multiple
28	15	3	2	on-single
28	15	3	2	on-single
28	15	1	1	off-multiple
28	15	1	1	off-multiple
28	15	2	1	off-multiple
29	14	3	2	on-single
29	15	3	2	on-single
29	14	2	1	off-multiple
29	15	3	2	on-single
29	15	2	1	off-multiple
29	15	2	1	off-multiple
29	15	3	2	on-single
29	15	3	2	on-single
29	15	3	2	on-single
29	15	3	2	on-single
29	15	3	2	on-single
30	0	1	1	off-multiple
30	0	1	1	off-multiple
30	0	1	1	off-multiple
30	0	1	1	off-multiple
30	0	1	1	off-multiple
30	0	1	1	off-multiple
30	0	1	1	off-multiple
31	12	3	2	on-single
31	14	3	2	on-single
31	15	2	1	off-multiple
31	13	3	2	on-single
31	14	3	2	on-single
31	14	3	2	on-single
31	15	2	1	off-multiple
31	15	3	2	on-single
31	15	3	2	on-single
31	15	3	2	on-single
31	15	3	2	on-single
31	15	2	1	off-multiple
34	14	3	2	on-single
34	12	2	1	off-multiple
34	15	3	2	on-single
34	13	2	1	off-multiple
34	14	3	2	on-single
34	14	2	1	off-multiple
34	14	3	2	on-single
34	14	3	2	on-single
34	14	2	1	off-multiple
34	14	2	1	off-multiple
34	15	3	2	on-single
35	15	3	2	on-single
35	15	3	2	on-single
35	14	2	1	off-multiple
35	14	2	1	off-multiple
35	14	3	2	on-single
35	15	3	2	on-single
35	15	3	2	on-single
36	12	3	2	on-single
36	14	1	1	off-multiple
36	15	3	2	on-single
36	14	1	1	off-multiple
36	13	2	1	off-multiple
36	13	3	2	on-single
36	14	2	1	off-multiple
36	13	2	1	off-multiple
36	14	3	2	on-single
36	13	3	2	on-single
39	15	3	2	on-single
39	15	2	1	off-multiple
39	14	3	2	on-single
39	15	3	2	on-single
39	15	2	1	off-multiple
39	15	3	2	on-single
39	15	3	2	on-single
39	12	3	2	on-single
39	12	3	2	on-single
39	12	3	2	on-single
39	13	2	1	off-multiple
40	0	3	2	on-single
40	0	2	1	off-multiple
40	0	2	1	off-multiple
40	0	2	1	off-multiple
40	0	2	1	off-multiple
40	0	2	1	off-multiple
40	0	2	1	off-multiple
40	0	2	1	off-multiple
40	0	2	1	off-multiple
40	0	1	1	off-multiple
40	0	1	1	off-multiple
40	0	1	1	off-multiple
43	15	3	2	on-single
43	15	1	1	off-multiple
43	14	2	1	off-multiple
43	14	2	1	off-multiple
43	14	3	2	on-single
43	15	2	1	off-multiple
43	15	1	1	off-multiple
43	12	1	1	off-multiple
43	15	2	1	off-multiple
43	15	2	1	off-multiple
43	15	2	1	off-multiple
43	12	2	1	off-multiple
44	15	2	1	off-multiple
44	14	1	1	off-multiple
44	14	3	2	on-single
44	14	3	2	on-single
44	15	3	2	on-single
44	15	3	2	on-single
44	14	3	2	on-single
45	15	3	2	on-single
45	15	3	2	on-single
45	14	2	1	off-multiple
45	15	3	2	on-single
45	15	1	1	off-multiple
45	15	3	2	on-single
45	15	3	2	on-single
45	15	2	1	off-multiple
45	15	3	2	on-single
46	14	3	2	on-single
46	15	2	1	off-multiple
46	15	3	2	on-single
46	14	2	1	off-multiple
46	14	2	1	off-multiple
46	11	1	1	off-multiple
46	14	3	2	on-single
46	14	3	2	on-single
46	14	3	2	on-single
46	15	3	2	on-single
46	15	3	2	on-single
46	15	3	2	on-single
47	13	3	2	on-single
47	14	3	2	on-single
47	15	3	2	on-single
47	14	3	2	on-single
47	15	3	2	on-single
47	15	3	2	on-single
47	15	3	2	on-single
47	14	3	2	on-single
47	14	2	1	off-multiple
47	14	3	2	on-single
47	13	2	1	off-multiple
47	13	2	1	off-multiple
49	14	3	2	on-single
49	15	3	2	on-single
49	15	3	2	on-single
49	14	3	2	on-single
49	15	3	2	on-single
49	14	3	2	on-single
49	15	3	2	on-single
49	15	3	2	on-single
49	15	2	1	off-multiple
49	14	3	2	on-single
49	15	3	2	on-single
49	15	3	2	on-single
50	13	3	2	on-single
50	13	3	2	on-single
50	15	3	2	on-single
50	12	3	2	on-single
50	13	2	1	off-multiple
50	11	2	1	off-multiple
50	14	3	2	on-single
50	14	2	1	off-multiple
50	11	2	1	off-multiple
50	8	2	1	off-multiple
52	2	3	2	on-single
52	0	2	1	off-multiple
52	5	3	2	on-single
52	10	3	2	on-single
52	14	3	2	on-single
52	13	3	2	on-single
52	12	2	1	off-multiple
52	12	2	1	off-multiple
52	15	2	1	off-multiple
52	11	2	1	off-multiple
56	15	3	2	on-single
56	15	1	1	off-multiple
56	14	3	2	on-single
56	14	1	1	off-multiple
56	15	1	1	off-multiple
56	15	1	1	off-multiple
56	15	2	1	off-multiple
56	15	2	1	off-multiple
56	15	1	1	off-multiple
56	15	1	1	off-multiple
57	14	2	1	off-multiple
57	14	3	2	on-single
57	15	3	2	on-single
57	14	3	2	on-single
57	14	2	1	off-multiple
57	14	3	2	on-single
57	12	1	1	off-multiple
58	14	3	2	on-single
58	15	3	2	on-single
58	14	2	1	off-multiple
58	14	3	2	on-single
58	15	2	1	off-multiple
58	15	2	1	off-multiple
58	15	2	1	off-multiple
58	15	3	2	on-single
58	15	2	1	off-multiple
62	0	2	1	off-multiple
62	0	1	1	off-multiple
62	0	1	1	off-multiple
62	0	2	1	off-multiple
62	0	2	1	off-multiple
62	0	2	1	off-multiple
62	0	2	1	off-multiple
62	0	2	1	off-multiple
62	0	2	1	off-multiple
63	14	1	1	off-multiple
63	14	2	1	off-multiple
63	13	2	1	off-multiple
63	14	2	1	off-multiple
63	13	3	2	on-single
63	12	2	1	off-multiple
63	14	2	1	off-multiple
63	13	2	1	off-multiple
63	15	2	1	off-multiple
63	12	2	1	off-multiple
66	12	1	1	off-multiple
66	14	3	2	on-single
66	15	2	1	off-multiple
66	13	2	1	off-multiple
66	13	2	1	off-multiple
66	14	3	2	on-single
66	13	3	2	on-single
66	12	1	1	off-multiple
66	15	3	2	on-single
66	15	3	2	on-single
66	14	1	1	off-multiple
67	0	1	1	off-multiple
67	0	3	2	on-single
67	0	2	1	off-multiple
67	0	2	1	off-multiple
67	0	3	2	on-single
67	0	3	2	on-single
67	0	2	1	off-multiple
67	0	2	1	off-multiple
67	0	2	1	off-multiple
68	15	3	2	on-single
68	15	3	2	on-single
68	15	3	2	on-single
68	15	3	2	on-single
68	15	2	1	off-multiple
68	15	3	2	on-single
68	15	2	1	off-multiple
68	15	2	1	off-multiple
68	14	3	2	on-single
69	14	3	2	on-single
69	13	2	1	off-multiple
69	14	3	2	on-single
69	14	2	1	off-multiple
69	15	2	1	off-multiple
69	14	3	2	on-single
69	14	2	1	off-multiple
69	15	3	2	on-single
69	14	2	1	off-multiple

## Sheet: Sheet1
subj	probe.number	RT	probe1	probe2	time	Cond
3	15	528	3	2	0	on-single
3	30	491	2	1	0	off-multiple
3	45	553	2	1	0	off-multiple
3	75	510	2	1	0	off-multiple
3	90	551	2	1	0	off-multiple
3	105	473	2	1	1	off-multiple
3	120	621	2	1	1	off-multiple
3	135	523	2	1	1	off-multiple
3	150	438	2	1	1	off-multiple
3	165	447	2	1	1	off-multiple
3	180	414	1	1	1	off-multiple
4	45	517	2	1	0	off-multiple
4	60	809	1	1	0	off-multiple
4	75	470	1	1	0	off-multiple
4	90	513	2	1	0	off-multiple
4	105	501	1	1	1	off-multiple
4	120	503	2	1	1	off-multiple
4	135	553	1	1	1	off-multiple
4	150	477	2	1	1	off-multiple
4	165	429	2	1	1	off-multiple
4	180	474	2	1	1	off-multiple
6	15	404	2	1	0	off-multiple
6	45	499	1	1	0	off-multiple
6	60	633	1	1	0	off-multiple
6	75	459	2	1	0	off-multiple
6	135	562	2	1	1	off-multiple
6	150	460	1	1	1	off-multiple
6	165	501	1	1	1	off-multiple
6	180	761	1	1	1	off-multiple
8	15	511	1	1	0	off-multiple
8	30	443	1	1	0	off-multiple
8	45	513	1	1	0	off-multiple
8	60	502	1	1	0	off-multiple
8	75	561	3	2	0	on-single
8	90	522	2	1	0	off-multiple
8	105	558	2	1	1	off-multiple
8	120	644	2	1	1	off-multiple
8	135	599	3	2	1	on-single
8	150	472	2	1	1	off-multiple
8	165	518	1	1	1	off-multiple
8	180	568	2	1	1	off-multiple
9	15	451	1	1	0	off-multiple
9	30	438	2	1	0	off-multiple
9	75	433	1	1	0	off-multiple
9	90	548	2	1	0	off-multiple
9	105	553	1	1	1	off-multiple
9	135	689	2	1	1	off-multiple
9	180	520	3	2	1	on-single
12	30	376	3	2	0	on-single
12	45	462	2	1	0	off-multiple
12	60	492	3	2	0	on-single
12	75	515	3	2	0	on-single
12	105	449	2	1	1	off-multiple
12	120	663	2	1	1	off-multiple
12	165	457	2	1	1	off-multiple
12	180	560	2	1	1	off-multiple
13	30	404	2	1	0	off-multiple
13	45	664	2	1	0	off-multiple
13	60	569	1	1	0	off-multiple
13	75	550	1	1	0	off-multiple
13	90	555	2	1	0	off-multiple
13	105	734	1	1	1	off-multiple
13	120	543	2	1	1	off-multiple
13	135	527	2	1	1	off-multiple
13	150	603	1	1	1	off-multiple
13	165	462	2	1	1	off-multiple
13	180	530	1	1	1	off-multiple
15	15	599	2	1	0	off-multiple
15	45	534	3	2	0	on-single
15	60	581	2	1	0	off-multiple
15	75	497	3	2	0	on-single
15	90	524	3	2	0	on-single
15	105	450	2	1	1	off-multiple
15	120	580	3	2	1	on-single
15	135	531	3	2	1	on-single
15	150	491	2	1	1	off-multiple
15	165	512	2	1	1	off-multiple
15	180	493	3	2	1	on-single
17	15	501	2	1	0	off-multiple
17	30	328	2	1	0	off-multiple
17	45	465	2	1	0	off-multiple
17	60	508	3	2	0	on-single
17	90	467	2	1	0	off-multiple
17	105	411	1	1	1	off-multiple
17	120	685	2	1	1	off-multiple
17	135	425	2	1	1	off-multiple
17	150	411	2	1	1	off-multiple
17	165	329	2	1	1	off-multiple
17	180	387	2	1	1	off-multiple
20	45	463	2	1	0	off-multiple
20	105	508	1	1	1	off-multiple
20	165	461	3	2	1	on-single
20	180	459	2	1	1	off-multiple
21	15	440	3	2	0	on-single
21	45	506	3	2	0	on-single
21	90	557	3	2	0	on-single
21	105	544	2	1	1	off-multiple
21	120	604	3	2	1	on-single
21	135	500	3	2	1	on-single
21	150	481	3	2	1	on-single
21	165	456	3	2	1	on-single
21	180	466	3	2	1	on-single
22	15	308	3	2	0	on-single
22	45	465	3	2	0	on-single
22	60	423	3	2	0	on-single
22	75	356	3	2	0	on-single
22	90	490	2	1	0	off-multiple
22	105	423	2	1	1	off-multiple
22	120	490	3	2	1	on-single
22	135	412	2	1	1	off-multiple
22	150	352	2	1	1	off-multiple
22	165	360	3	2	1	on-single
22	180	394	2	1	1	off-multiple
24	15	612	3	2	0	on-single
24	30	617	2	1	0	off-multiple
24	45	718	2	1	0	off-multiple
24	75	510	2	1	0	off-multiple
24	90	485	2	1	0	off-multiple
24	105	464	3	2	1	on-single
24	135	517	2	1	1	off-multiple
24	150	520	2	1	1	off-multiple
24	165	590	2	1	1	off-multiple
24	180	404	2	1	1	off-multiple
26	15	373	3	2	0	on-single
26	45	507	2	1	0	off-multiple
26	60	415	1	1	0	off-multiple
26	75	402	1	1	0	off-multiple
26	105	463	1	1	1	off-multiple
26	135	406	2	1	1	off-multiple
26	150	379	2	1	1	off-multiple
26	165	409	2	1	1	off-multiple
26	180	391	2	1	1	off-multiple
28	15	430	1	1	0	off-multiple
28	30	418	1	1	0	off-multiple
28	45	543	2	1	0	off-multiple
28	60	344	1	1	0	off-multiple
28	75	375	2	1	0	off-multiple
28	90	493	3	2	0	on-single
28	105	433	3	2	1	on-single
28	120	488	1	1	1	off-multiple
28	150	404	1	1	1	off-multiple
28	180	379	2	1	1	off-multiple
29	15	380	3	2	0	on-single
29	30	394	3	2	0	on-single
29	45	613	2	1	0	off-multiple
29	60	486	3	2	0	on-single
29	75	442	2	1	0	off-multiple
29	90	747	2	1	0	off-multiple
29	105	449	3	2	1	on-single
29	120	666	3	2	1	on-single
29	135	456	3	2	1	on-single
29	150	409	3	2	1	on-single
29	165	377	3	2	1	on-single
31	15	642	3	2	0	on-single
31	30	515	3	2	0	on-single
31	45	616	2	1	0	off-multiple
31	60	530	3	2	0	on-single
31	90	613	3	2	0	on-single
31	105	557	2	1	1	off-multiple
31	120	641	3	2	1	on-single
31	135	488	3	2	1	on-single
31	150	428	3	2	1	on-single
31	165	451	3	2	1	on-single
31	180	514	2	1	1	off-multiple
34	15	276	3	2	0	on-single
34	30	249	2	1	0	off-multiple
34	45	440	3	2	0	on-single
34	60	392	2	1	0	off-multiple
34	75	360	3	2	0	on-single
34	90	440	2	1	0	off-multiple
34	105	527	3	2	1	on-single
34	135	450	2	1	1	off-multiple
34	150	370	2	1	1	off-multiple
34	165	358	3	2	1	on-single
35	15	448	3	2	0	on-single
35	60	345	3	2	0	on-single
35	90	287	2	1	0	off-multiple
35	135	367	3	2	1	on-single
35	150	338	3	2	1	on-single
35	180	388	3	2	1	on-single
36	30	441	1	1	0	off-multiple
36	45	456	3	2	0	on-single
36	60	471	1	1	0	off-multiple
36	75	682	2	1	0	off-multiple
36	90	473	3	2	0	on-single
36	105	528	2	1	1	off-multiple
36	150	449	3	2	1	on-single
36	165	565	3	2	1	on-single
39	15	356	3	2	0	on-single
39	30	382	2	1	0	off-multiple
39	60	372	3	2	0	on-single
39	75	438	2	1	0	off-multiple
39	90	432	3	2	0	on-single
39	105	537	3	2	1	on-single
39	135	629	3	2	1	on-single
39	150	391	3	2	1	on-single
43	15	530	3	2	0	on-single
43	30	418	1	1	0	off-multiple
43	45	454	2	1	0	off-multiple
43	60	353	2	1	0	off-multiple
43	75	419	3	2	0	on-single
43	90	456	2	1	0	off-multiple
43	105	411	1	1	1	off-multiple
43	135	382	2	1	1	off-multiple
43	150	399	2	1	1	off-multiple
43	165	512	2	1	1	off-multiple
43	180	526	2	1	1	off-multiple
44	30	380	2	1	0	off-multiple
44	45	497	1	1	0	off-multiple
44	90	419	3	2	0	on-single
44	120	653	3	2	1	on-single
44	150	509	3	2	1	on-single
44	165	501	3	2	1	on-single
44	180	474	3	2	1	on-single
45	15	496	3	2	0	on-single
45	30	431	3	2	0	on-single
45	45	426	2	1	0	off-multiple
45	60	446	3	2	0	on-single
45	90	448	1	1	0	off-multiple
45	105	408	3	2	1	on-single
45	120	555	3	2	1	on-single
45	135	499	2	1	1	off-multiple
45	180	477	3	2	1	on-single
46	15	587	3	2	0	on-single
46	30	391	2	1	0	off-multiple
46	45	703	3	2	0	on-single
46	60	395	2	1	0	off-multiple
46	75	489	2	1	0	off-multiple
46	90	558	1	1	0	off-multiple
46	105	414	3	2	1	on-single
46	135	487	3	2	1	on-single
46	150	474	3	2	1	on-single
46	165	496	3	2	1	on-single
46	180	451	3	2	1	on-single
47	15	633	3	2	0	on-single
47	30	379	3	2	0	on-single
47	45	430	3	2	0	on-single
47	60	469	3	2	0	on-single
47	75	433	3	2	0	on-single
47	90	474	3	2	0	on-single
47	105	525	3	2	1	on-single
47	135	385	2	1	1	off-multiple
47	150	406	3	2	1	on-single
47	165	448	2	1	1	off-multiple
47	180	412	2	1	1	off-multiple
49	15	472	3	2	0	on-single
49	30	484	3	2	0	on-single
49	45	515	3	2	0	on-single
49	60	422	3	2	0	on-single
49	75	532	3	2	0	on-single
49	90	486	3	2	0	on-single
49	105	532	3	2	1	on-single
49	120	700	3	2	1	on-single
49	135	595	2	1	1	off-multiple
49	150	404	3	2	1	on-single
49	165	481	3	2	1	on-single
49	180	450	3	2	1	on-single
50	15	510	3	2	0	on-single
50	30	484	3	2	0	on-single
50	45	432	3	2	0	on-single
50	60	562	3	2	0	on-single
50	75	519	2	1	0	off-multiple
50	90	532	2	1	0	off-multiple
50	105	456	3	2	1	on-single
50	135	451	2	1	1	off-multiple
50	180	398	2	1	1	off-multiple
52	45	560	3	2	0	on-single
52	60	477	3	2	0	on-single
52	75	575	3	2	0	on-single
52	90	424	3	2	0	on-single
52	105	543	2	1	1	off-multiple
52	150	518	2	1	1	off-multiple
52	165	875	2	1	1	off-multiple
52	180	518	2	1	1	off-multiple
56	15	417	3	2	0	on-single
56	45	448	1	1	0	off-multiple
56	60	356	3	2	0	on-single
56	90	461	1	1	0	off-multiple
56	105	376	1	1	1	off-multiple
56	120	427	1	1	1	off-multiple
56	135	453	2	1	1	off-multiple
56	150	375	2	1	1	off-multiple
56	165	360	1	1	1	off-multiple
56	180	400	1	1	1	off-multiple
57	15	358	2	1	0	off-multiple
57	30	396	3	2	0	on-single
57	45	392	3	2	0	on-single
57	90	349	3	2	0	on-single
57	135	340	3	2	1	on-single
57	180	314	1	1	1	off-multiple
58	15	389	3	2	0	on-single
58	30	336	3	2	0	on-single
58	45	329	2	1	0	off-multiple
58	60	355	3	2	0	on-single
58	75	300	2	1	0	off-multiple
58	135	380	2	1	1	off-multiple
58	150	453	2	1	1	off-multiple
58	165	464	3	2	1	on-single
58	180	426	2	1	1	off-multiple
63	15	424	1	1	0	off-multiple
63	30	423	2	1	0	off-multiple
63	45	410	2	1	0	off-multiple
63	75	462	2	1	0	off-multiple
63	90	462	3	2	0	on-single
63	105	477	2	1	1	off-multiple
63	150	381	2	1	1	off-multiple
63	165	449	2	1	1	off-multiple
63	180	438	2	1	1	off-multiple
66	15	535	1	1	0	off-multiple
66	30	456	3	2	0	on-single
66	45	580	2	1	0	off-multiple
66	60	550	2	1	0	off-multiple
66	75	456	2	1	0	off-multiple
66	90	695	3	2	0	on-single
66	105	471	3	2	1	on-single
66	135	645	3	2	1	on-single
66	150	493	3	2	1	on-single
66	165	501	1	1	1	off-multiple
68	15	431	3	2	0	on-single
68	30	407	3	2	0	on-single
68	45	337	3	2	0	on-single
68	75	365	3	2	0	on-single
68	90	375	2	1	0	off-multiple
68	105	385	3	2	1	on-single
68	135	490	2	1	1	off-multiple
68	150	393	2	1	1	off-multiple
69	30	389	3	2	0	on-single
69	60	372	2	1	0	off-multiple
69	75	569	3	2	0	on-single
69	90	367	2	1	0	off-multiple
69	105	483	2	1	1	off-multiple
69	135	443	2	1	1	off-multiple
69	150	400	3	2	1	on-single
69	165	462	2	1	1	off-multiple
