# Supplementary material for: Alpha and theta peak frequency track on- and off-thoughts
Source: Commun Biol. 2022 Mar 7;5:209. doi: 10.1038/s42003-022-03146-w (PMC8901672; doi:10.1038/s42003-022-03146-w)
Supplement: Supplementary file 4 — Supplementary Data 2 [file 42003_2022_3146_MOESM4_ESM.xlsx]

## Sheet: a) FS topo
alpha	theta
-0.254223	0.0688735
-0.526041	0.152369
-0.252052	0.186585
-0.492419	0.190029
-0.486018	0.171589
-0.323873	0.238562
-0.267518	0.181703
-0.112891	0.0393493
-0.491286	0.0787163
-0.459113	0.0984602
-0.752222	0.171298
-0.58312	0.167834
-0.311218	0.212209
-0.439438	0.0803941
-0.614356	0.0924706
-0.681321	0.173398
-0.175851	0.0737404
-0.551866	0.0447317
-0.625062	0.19425
-0.470267	-0.0190945
-0.255098	0.220948
-0.526317	0.137209
-0.385447	-0.119203
-0.255437	-0.0811753
-0.229525	0.0214682
-0.220132	-0.0902452
-0.34184	-0.135085
-0.348964	-0.0724242
-0.218642	-0.140328
-0.201948	0.0238445
-0.370236	0.157277
-0.00344602	-0.0466064
-0.129572	-0.116534
-0.370593	0.0560089
-0.162632	-0.0433935
-0.321862	0.0729661
-0.221949	-0.0118714
0.136589	-0.134585
0.0699374	-0.0494039
-0.0472143	0.00713931
-0.114419	0.134558
-0.0803256	0.155591
0.47354	0.0920214
0.288772	-0.0256708
-0.0327013	0.0577786
-0.0174945	0.130702
-0.0795457	0.0701492
0.061615	0.123145
0.294881	-0.00322449
0.018235	0.211536
0.149939	0.0798873
-0.0061782	0.234558
-0.00923688	0.246814
-0.357301	0.353572
-0.298053	0.380591
0.225159	-0.199324
-0.00877464	0.0469073
0.151627	0.143992
0.0563208	0.152728
-0.121551	0.407756
-0.245669	0.16295
0.0160363	0.043832
-0.0552075	0.274502
0.0995247	0.159641
-0.0204859	0.229902
-0.166582	0.147085
0.0150354	-0.148341
0.08855	0.14634
-0.157524	0.178996
-0.25515	0.18111
-0.0205679	0.277654
0.255038	-0.23647
0.114354	0.0748141
-0.133199	-0.139664
-0.0195488	0.210829
-0.123802	0.189128
-0.357204	0.378558
-0.555455	0.482321
-0.251504	0.2575
0.0674444	0.00123657
-0.427103	-0.0444484
-0.246338	-0.0231525
-0.027365	-0.0136793
-0.105151	0.100955
-0.16667	0.281212
-0.408573	0.289415
-0.137455	0.0640517
-0.195732	0.127352
-0.411949	-0.222079
-0.0360916	-0.233357
-0.254764	0.259048
-0.0387771	0.459999
0.0508171	-0.135135
-0.0213612	0.00713956
-0.260351	-0.118172
0.0802259	0.123156
0.0998257	0.527007
0.174606	-0.246889
0.0653212	0.257278
0.0791876	0.344882
0.240419	0.395818
-0.180405	0.123748
-0.306422	0.0770058
-0.350538	0.151013
-0.0447292	0.455267
-0.257424	0.535143
-0.297054	0.352443
-0.250164	0.121723
-0.112846	0.0839862
-0.258469	-0.00389585
-0.248579	-0.14724
-0.0915701	0.168407
-0.296912	0.290714
-0.221643	0.14438
-0.281444	-0.0177031
-0.320523	0.0395436
-0.458857	0.215236
-0.19571	0.200009
-0.208696	0.277346
-0.410398	0.156282
-0.140273	0.297381
-0.412295	0.176122
-0.266585	0.0354099
-0.199091	0.00881593
-0.075096	-0.0527999
0.350437	-0.146393
-0.348812	0.333582

## Sheet: FS alpha
condition	Frequency Sliding (Hz)	latency
FS off-multiple alpha	-2.46579	-200
FS off-multiple alpha	-2.69984	-198
FS off-multiple alpha	-2.95939	-196
FS off-multiple alpha	-3.23943	-194
FS off-multiple alpha	-3.54527	-192
FS off-multiple alpha	-3.86841	-190
FS off-multiple alpha	-4.2122	-188
FS off-multiple alpha	-4.56236	-186
FS off-multiple alpha	-4.91738	-184
FS off-multiple alpha	-5.25661	-182
FS off-multiple alpha	-5.57307	-180
FS off-multiple alpha	-5.84158	-178
FS off-multiple alpha	-5.97863	-176
FS off-multiple alpha	-5.97863	-174
FS off-multiple alpha	-5.97863	-172
FS off-multiple alpha	-5.97863	-170
FS off-multiple alpha	-5.97863	-168
FS off-multiple alpha	-5.86389	-166
FS off-multiple alpha	-5.60191	-164
FS off-multiple alpha	-5.29273	-162
FS off-multiple alpha	-4.95912	-160
FS off-multiple alpha	-4.61093	-158
FS off-multiple alpha	-4.26578	-156
FS off-multiple alpha	-3.92791	-154
FS off-multiple alpha	-3.60841	-152
FS off-multiple alpha	-3.30712	-150
FS off-multiple alpha	-3.02936	-148
FS off-multiple alpha	-2.7733	-146
FS off-multiple alpha	-2.53986	-144
FS off-multiple alpha	-2.32752	-142
FS off-multiple alpha	-2.13476	-140
FS off-multiple alpha	-1.96051	-138
FS off-multiple alpha	-1.80175	-136
FS off-multiple alpha	-1.65892	-134
FS off-multiple alpha	-1.52763	-132
FS off-multiple alpha	-1.40969	-130
FS off-multiple alpha	-1.2998	-128
FS off-multiple alpha	-1.2016	-126
FS off-multiple alpha	-1.10825	-124
FS off-multiple alpha	-1.02477	-122
FS off-multiple alpha	-0.944179	-120
FS off-multiple alpha	-0.87193	-118
FS off-multiple alpha	-0.800289	-116
FS off-multiple alpha	-0.736085	-114
FS off-multiple alpha	-0.671274	-112
FS off-multiple alpha	-0.612383	-110
FS off-multiple alpha	-0.552125	-108
FS off-multiple alpha	-0.496725	-106
FS off-multiple alpha	-0.438896	-104
FS off-multiple alpha	-0.385317	-102
FS off-multiple alpha	-0.32855	-100
FS off-multiple alpha	-0.274819	-98
FS off-multiple alpha	-0.217902	-96
FS off-multiple alpha	-0.162653	-94
FS off-multiple alpha	-0.104066	-92
FS off-multiple alpha	-0.0457811	-90
FS off-multiple alpha	0.0159941	-88
FS off-multiple alpha	0.0788326	-86
FS off-multiple alpha	0.145162	-84
FS off-multiple alpha	0.214525	-82
FS off-multiple alpha	0.287229	-80
FS off-multiple alpha	0.365245	-78
FS off-multiple alpha	0.446752	-76
FS off-multiple alpha	0.535848	-74
FS off-multiple alpha	0.629497	-72
FS off-multiple alpha	0.733468	-70
FS off-multiple alpha	0.842752	-68
FS off-multiple alpha	0.966302	-66
FS off-multiple alpha	1.09744	-64
FS off-multiple alpha	1.2471	-62
FS off-multiple alpha	1.40723	-60
FS off-multiple alpha	1.59164	-58
FS off-multiple alpha	1.79139	-56
FS off-multiple alpha	2.0227	-54
FS off-multiple alpha	2.27618	-52
FS off-multiple alpha	2.56927	-50
FS off-multiple alpha	2.89393	-48
FS off-multiple alpha	3.26686	-46
FS off-multiple alpha	3.68123	-44
FS off-multiple alpha	4.14871	-42
FS off-multiple alpha	4.6631	-40
FS off-multiple alpha	5.22287	-38
FS off-multiple alpha	5.8174	-36
FS off-multiple alpha	6.41816	-34
FS off-multiple alpha	7.00571	-32
FS off-multiple alpha	7.51585	-30
FS off-multiple alpha	7.63742	-28
FS off-multiple alpha	7.63742	-26
FS off-multiple alpha	7.63742	-24
FS off-multiple alpha	7.63742	-22
FS off-multiple alpha	7.63742	-20
FS off-multiple alpha	7.2056	-18
FS off-multiple alpha	6.622	-16
FS off-multiple alpha	5.98922	-14
FS off-multiple alpha	5.34794	-12
FS off-multiple alpha	4.73247	-10
FS off-multiple alpha	4.14978	-8
FS off-multiple alpha	3.62173	-6
FS off-multiple alpha	3.13603	-4
FS off-multiple alpha	2.70709	-2
FS off-multiple alpha	2.31564	0
FS off-multiple alpha	1.97277	2
FS off-multiple alpha	1.65903	4
FS off-multiple alpha	1.3834	6
FS off-multiple alpha	1.12932	8
FS off-multiple alpha	0.904071	10
FS off-multiple alpha	0.694764	12
FS off-multiple alpha	0.506554	14
FS off-multiple alpha	0.330031	16
FS off-multiple alpha	0.169143	18
FS off-multiple alpha	0.0170565	20
FS off-multiple alpha	-0.124404	22
FS off-multiple alpha	-0.258579	24
FS off-multiple alpha	-0.385924	26
FS off-multiple alpha	-0.507653	28
FS off-multiple alpha	-0.62498	30
FS off-multiple alpha	-0.737603	32
FS off-multiple alpha	-0.848252	34
FS off-multiple alpha	-0.954955	36
FS off-multiple alpha	-1.0612	38
FS off-multiple alpha	-1.16411	40
FS off-multiple alpha	-1.26838	42
FS off-multiple alpha	-1.36947	44
FS off-multiple alpha	-1.47268	46
FS off-multiple alpha	-1.57377	48
FS off-multiple alpha	-1.67759	50
FS off-multiple alpha	-1.77898	52
FS off-multiple alpha	-1.88401	54
FS off-multiple alpha	-1.98753	56
FS off-multiple alpha	-2.09377	58
FS off-multiple alpha	-2.1985	60
FS off-multiple alpha	-2.30688	62
FS off-multiple alpha	-2.41312	64
FS off-multiple alpha	-2.5218	66
FS off-multiple alpha	-2.62835	68
FS off-multiple alpha	-2.73672	70
FS off-multiple alpha	-2.84236	72
FS off-multiple alpha	-2.9477	74
FS off-multiple alpha	-3.0497	76
FS off-multiple alpha	-3.14957	78
FS off-multiple alpha	-3.24459	80
FS off-multiple alpha	-3.33596	82
FS off-multiple alpha	-3.42035	84
FS off-multiple alpha	-3.49867	86
FS off-multiple alpha	-3.5694	88
FS off-multiple alpha	-3.63133	90
FS off-multiple alpha	-3.68445	92
FS off-multiple alpha	-3.72756	94
FS off-multiple alpha	-3.76095	96
FS off-multiple alpha	-3.76702	98
FS off-multiple alpha	-3.76702	100
FS off-multiple alpha	-3.76702	102
FS off-multiple alpha	-3.76702	104
FS off-multiple alpha	-3.76702	106
FS off-multiple alpha	-3.7482	108
FS off-multiple alpha	-3.71481	110
FS off-multiple alpha	-3.67565	112
FS off-multiple alpha	-3.6292	114
FS off-multiple alpha	-3.58033	116
FS off-multiple alpha	-3.52569	118
FS off-multiple alpha	-3.47013	120
FS off-multiple alpha	-3.41124	122
FS off-multiple alpha	-3.35296	124
FS off-multiple alpha	-3.29316	126
FS off-multiple alpha	-3.23548	128
FS off-multiple alpha	-3.17719	130
FS off-multiple alpha	-3.12225	132
FS off-multiple alpha	-3.06791	134
FS off-multiple alpha	-3.01691	136
FS off-multiple alpha	-2.96743	138
FS off-multiple alpha	-2.9222	140
FS off-multiple alpha	-2.87818	142
FS off-multiple alpha	-2.83842	144
FS off-multiple alpha	-2.80078	146
FS off-multiple alpha	-2.76678	148
FS off-multiple alpha	-2.73521	150
FS off-multiple alpha	-2.70667	152
FS off-multiple alpha	-2.68087	154
FS off-multiple alpha	-2.6578	156
FS off-multiple alpha	-2.63776	158
FS off-multiple alpha	-2.61985	160
FS off-multiple alpha	-2.60467	162
FS off-multiple alpha	-2.59101	164
FS off-multiple alpha	-2.58191	166
FS off-multiple alpha	-2.57128	168
FS off-multiple alpha	-2.56612	170
FS off-multiple alpha	-2.56217	172
FS off-multiple alpha	-2.56096	174
FS off-multiple alpha	-2.56096	176
FS off-multiple alpha	-2.56096	178
FS off-multiple alpha	-2.56096	180
FS off-multiple alpha	-2.56217	182
FS off-multiple alpha	-2.56612	184
FS off-multiple alpha	-2.5725	186
FS off-multiple alpha	-2.57917	188
FS off-multiple alpha	-2.58858	190
FS off-multiple alpha	-2.5986	192
FS off-multiple alpha	-2.61074	194
FS off-multiple alpha	-2.62289	196
FS off-multiple alpha	-2.63746	198
FS off-multiple alpha	-2.65233	200
FS off-multiple alpha	-2.66903	202
FS off-multiple alpha	-2.68633	204
FS off-multiple alpha	-2.70606	206
FS off-multiple alpha	-2.7261	208
FS off-multiple alpha	-2.74765	210
FS off-multiple alpha	-2.77012	212
FS off-multiple alpha	-2.7941	214
FS off-multiple alpha	-2.81899	216
FS off-multiple alpha	-2.8457	218
FS off-multiple alpha	-2.87302	220
FS off-multiple alpha	-2.90156	222
FS off-multiple alpha	-2.93131	224
FS off-multiple alpha	-2.96197	226
FS off-multiple alpha	-2.99354	228
FS off-multiple alpha	-3.02572	230
FS off-multiple alpha	-3.05911	232
FS off-multiple alpha	-3.0922	234
FS off-multiple alpha	-3.1262	236
FS off-multiple alpha	-3.1602	238
FS off-multiple alpha	-3.1945	240
FS off-multiple alpha	-3.22789	242
FS off-multiple alpha	-3.26098	244
FS off-multiple alpha	-3.29255	246
FS off-multiple alpha	-3.32412	248
FS off-multiple alpha	-3.35296	250
FS off-multiple alpha	-3.38058	252
FS off-multiple alpha	-3.40548	254
FS off-multiple alpha	-3.42855	256
FS off-multiple alpha	-3.44767	258
FS off-multiple alpha	-3.46406	260
FS off-multiple alpha	-3.4759	262
FS off-multiple alpha	-3.47681	264
FS off-multiple alpha	-3.47681	266
FS off-multiple alpha	-3.47681	268
FS off-multiple alpha	-3.47681	270
FS off-multiple alpha	-3.47681	272
FS off-multiple alpha	-3.46315	274
FS off-multiple alpha	-3.44494	276
FS off-multiple alpha	-3.42187	278
FS off-multiple alpha	-3.39485	280
FS off-multiple alpha	-3.36328	282
FS off-multiple alpha	-3.32746	284
FS off-multiple alpha	-3.288	286
FS off-multiple alpha	-3.2458	288
FS off-multiple alpha	-3.19996	290
FS off-multiple alpha	-3.15109	292
FS off-multiple alpha	-3.10009	294
FS off-multiple alpha	-3.04697	296
FS off-multiple alpha	-2.99263	298
FS off-multiple alpha	-2.93647	300
FS off-multiple alpha	-2.8797	302
FS off-multiple alpha	-2.82233	304
FS off-multiple alpha	-2.76496	306
FS off-multiple alpha	-2.70697	308
FS off-multiple alpha	-2.6496	310
FS off-multiple alpha	-2.59253	312
FS off-multiple alpha	-2.53637	314
FS off-multiple alpha	-2.48082	316
FS off-multiple alpha	-2.42709	318
FS off-multiple alpha	-2.37396	320
FS off-multiple alpha	-2.32266	322
FS off-multiple alpha	-2.27227	324
FS off-multiple alpha	-2.224	326
FS off-multiple alpha	-2.17695	328
FS off-multiple alpha	-2.13202	330
FS off-multiple alpha	-2.08861	332
FS off-multiple alpha	-2.04733	334
FS off-multiple alpha	-2.00787	336
FS off-multiple alpha	-1.97022	338
FS off-multiple alpha	-1.9344	340
FS off-multiple alpha	-1.90101	342
FS off-multiple alpha	-1.86914	344
FS off-multiple alpha	-1.83939	346
FS off-multiple alpha	-1.81146	348
FS off-multiple alpha	-1.78596	350
FS off-multiple alpha	-1.76259	352
FS off-multiple alpha	-1.74073	354
FS off-multiple alpha	-1.721	356
FS off-multiple alpha	-1.70339	358
FS off-multiple alpha	-1.68821	360
FS off-multiple alpha	-1.67486	362
FS off-multiple alpha	-1.66362	364
FS off-multiple alpha	-1.65452	366
FS off-multiple alpha	-1.64754	368
FS off-multiple alpha	-1.64602	370
FS off-multiple alpha	-1.64602	372
FS off-multiple alpha	-1.64602	374
FS off-multiple alpha	-1.64602	376
FS off-multiple alpha	-1.64602	378
FS off-multiple alpha	-1.65148	380
FS off-multiple alpha	-1.65998	382
FS off-multiple alpha	-1.67121	384
FS off-multiple alpha	-1.68396	386
FS off-multiple alpha	-1.69975	388
FS off-multiple alpha	-1.71796	390
FS off-multiple alpha	-1.7386	392
FS off-multiple alpha	-1.76107	394
FS off-multiple alpha	-1.78657	396
FS off-multiple alpha	-1.8145	398
FS off-multiple alpha	-1.84516	400
FS off-multiple alpha	-1.87794	402
FS off-multiple alpha	-1.91315	404
FS off-multiple alpha	-1.9511	406
FS off-multiple alpha	-1.99147	408
FS off-multiple alpha	-2.03397	410
FS off-multiple alpha	-2.0789	412
FS off-multiple alpha	-2.12595	414
FS off-multiple alpha	-2.17483	416
FS off-multiple alpha	-2.22583	418
FS off-multiple alpha	-2.27834	420
FS off-multiple alpha	-2.33238	422
FS off-multiple alpha	-2.38732	424
FS off-multiple alpha	-2.44287	426
FS off-multiple alpha	-2.49843	428
FS off-multiple alpha	-2.55428	430
FS off-multiple alpha	-2.60923	432
FS off-multiple alpha	-2.66296	434
FS off-multiple alpha	-2.71487	436
FS off-multiple alpha	-2.76435	438
FS off-multiple alpha	-2.81019	440
FS off-multiple alpha	-2.85238	442
FS off-multiple alpha	-2.89033	444
FS off-multiple alpha	-2.92281	446
FS off-multiple alpha	-2.94922	448
FS off-multiple alpha	-2.96561	450
FS off-multiple alpha	-2.96561	452
FS off-multiple alpha	-2.96561	454
FS off-multiple alpha	-2.96561	456
FS off-multiple alpha	-2.96561	458
FS off-multiple alpha	-2.95863	460
FS off-multiple alpha	-2.93313	462
FS off-multiple alpha	-2.89974	464
FS off-multiple alpha	-2.85876	466
FS off-multiple alpha	-2.8114	468
FS off-multiple alpha	-2.75706	470
FS off-multiple alpha	-2.69635	472
FS off-multiple alpha	-2.63078	474
FS off-multiple alpha	-2.56035	476
FS off-multiple alpha	-2.48598	478
FS off-multiple alpha	-2.40796	480
FS off-multiple alpha	-2.3263	482
FS off-multiple alpha	-2.24313	484
FS off-multiple alpha	-2.15783	486
FS off-multiple alpha	-2.07131	488
FS off-multiple alpha	-1.98388	490
FS off-multiple alpha	-1.89524	492
FS off-multiple alpha	-1.8066	494
FS off-multiple alpha	-1.71796	496
FS off-multiple alpha	-1.62871	498
FS off-multiple alpha	-1.53977	500
FS off-multiple alpha	-1.45113	502
FS off-multiple alpha	-1.36219	504
FS off-multiple alpha	-1.27294	506
FS off-multiple alpha	-1.18339	508
FS off-multiple alpha	-1.09323	510
FS off-multiple alpha	-1.00185	512
FS off-multiple alpha	-0.909268	514
FS off-multiple alpha	-0.814254	516
FS off-multiple alpha	-0.716809	518
FS off-multiple alpha	-0.616329	520
FS off-multiple alpha	-0.510993	522
FS off-multiple alpha	-0.400191	524
FS off-multiple alpha	-0.283319	526
FS off-multiple alpha	-0.15734	528
FS off-multiple alpha	-0.0213442	530
FS off-multiple alpha	0.127099	532
FS off-multiple alpha	0.291023	534
FS off-multiple alpha	0.474679	536
FS off-multiple alpha	0.68171	538
FS off-multiple alpha	0.918187	540
FS off-multiple alpha	1.19139	542
FS off-multiple alpha	1.51044	544
FS off-multiple alpha	1.88747	546
FS off-multiple alpha	2.33704	548
FS off-multiple alpha	2.8786	550
FS off-multiple alpha	3.534	552
FS off-multiple alpha	4.33267	554
FS off-multiple alpha	5.30226	556
FS off-multiple alpha	6.46734	558
FS off-multiple alpha	7.827	560
FS off-multiple alpha	9.33723	562
FS off-multiple alpha	10.8602	564
FS off-multiple alpha	10.974	566
FS off-multiple alpha	10.974	568
FS off-multiple alpha	10.974	570
FS off-multiple alpha	10.974	572
FS off-multiple alpha	10.974	574
FS off-multiple alpha	9.57947	576
FS off-multiple alpha	8.08958	578
FS off-multiple alpha	6.74297	580
FS off-multiple alpha	5.58943	582
FS off-multiple alpha	4.63381	584
FS off-multiple alpha	3.85061	586
FS off-multiple alpha	3.21343	588
FS off-multiple alpha	2.69373	590
FS off-multiple alpha	2.26814	592
FS off-multiple alpha	1.91691	594
FS off-multiple alpha	1.62549	596
FS off-multiple alpha	1.38142	598
FS off-multiple alpha	1.1747	600
FS off-multiple alpha	0.999541	602
FS off-multiple alpha	0.84867	604
FS off-multiple alpha	0.718442	606
FS off-multiple alpha	0.604605	608
FS off-multiple alpha	0.504732	610
FS off-multiple alpha	0.415484	612
FS off-multiple alpha	0.336862	614
FS off-multiple alpha	0.265221	616
FS off-multiple alpha	0.200562	618
FS off-multiple alpha	0.140759	620
FS off-multiple alpha	0.0861177	622
FS off-multiple alpha	0.0348158	624
FS off-multiple alpha	-0.0125399	626
FS off-multiple alpha	-0.0583792	628
FS off-multiple alpha	-0.101182	630
FS off-multiple alpha	-0.14277	632
FS off-multiple alpha	-0.18284	634
FS off-multiple alpha	-0.222	636
FS off-multiple alpha	-0.259946	638
FS off-multiple alpha	-0.297891	640
FS off-multiple alpha	-0.335229	642
FS off-multiple alpha	-0.372264	644
FS off-multiple alpha	-0.409905	646
FS off-multiple alpha	-0.447547	648
FS off-multiple alpha	-0.485797	650
FS off-multiple alpha	-0.524349	652
FS off-multiple alpha	-0.563813	654
FS off-multiple alpha	-0.604187	656
FS off-multiple alpha	-0.645472	658
FS off-multiple alpha	-0.687667	660
FS off-multiple alpha	-0.731684	662
FS off-multiple alpha	-0.77661	664
FS off-multiple alpha	-0.823967	666
FS off-multiple alpha	-0.87193	668
FS off-multiple alpha	-0.922929	670
FS off-multiple alpha	-0.975142	672
FS off-multiple alpha	-1.03039	674
FS off-multiple alpha	-1.08746	676
FS off-multiple alpha	-1.14787	678
FS off-multiple alpha	-1.2098	680
FS off-multiple alpha	-1.27597	682
FS off-multiple alpha	-1.34458	684
FS off-multiple alpha	-1.41743	686
FS off-multiple alpha	-1.49302	688
FS off-multiple alpha	-1.57256	690
FS off-multiple alpha	-1.65604	692
FS off-multiple alpha	-1.74407	694
FS off-multiple alpha	-1.83544	696
FS off-multiple alpha	-1.93228	698
FS off-multiple alpha	-2.03276	700
FS off-multiple alpha	-2.13809	702
FS off-multiple alpha	-2.24768	704
FS off-multiple alpha	-2.36152	706
FS off-multiple alpha	-2.4796	708
FS off-multiple alpha	-2.60103	710
FS off-multiple alpha	-2.7264	712
FS off-multiple alpha	-2.8539	714
FS off-multiple alpha	-2.98382	716
FS off-multiple alpha	-3.11436	718
FS off-multiple alpha	-3.2458	720
FS off-multiple alpha	-3.37481	722
FS off-multiple alpha	-3.50322	724
FS off-multiple alpha	-3.62647	726
FS off-multiple alpha	-3.74577	728
FS off-multiple alpha	-3.85718	730
FS off-multiple alpha	-3.96282	732
FS off-multiple alpha	-4.05814	734
FS off-multiple alpha	-4.14617	736
FS off-multiple alpha	-4.22237	738
FS off-multiple alpha	-4.29127	740
FS off-multiple alpha	-4.34834	742
FS off-multiple alpha	-4.40025	744
FS off-multiple alpha	-4.44366	746
FS off-multiple alpha	-4.48495	748
FS off-multiple alpha	-4.52198	750
FS off-multiple alpha	-4.56236	752
FS off-multiple alpha	-4.60516	754
FS off-multiple alpha	-4.65859	756
FS off-multiple alpha	-4.72143	758
FS off-multiple alpha	-4.80339	760
FS off-multiple alpha	-4.90326	762
FS off-multiple alpha	-5.03106	764
FS off-multiple alpha	-5.18618	766
FS off-multiple alpha	-5.37803	768
FS off-multiple alpha	-5.60692	770
FS off-multiple alpha	-5.87982	772
FS off-multiple alpha	-6.19553	774
FS off-multiple alpha	-6.55708	776
FS off-multiple alpha	-6.95657	778
FS off-multiple alpha	-7.38914	780
FS off-multiple alpha	-7.83387	782
FS off-multiple alpha	-8.26918	784
FS off-multiple alpha	-8.65986	786
FS off-multiple alpha	-8.74395	788
FS off-multiple alpha	-8.74395	790
FS off-multiple alpha	-8.74395	792
FS off-multiple alpha	-8.74395	794
FS off-multiple alpha	-8.74395	796
FS off-multiple alpha	-8.42005	798
FS off-multiple alpha	-7.92069	800
FS off-multiple alpha	-7.36486	802
FS off-multiple alpha	-6.78141	804
FS off-multiple alpha	-6.20525	806
FS off-multiple alpha	-5.64881	808
FS off-multiple alpha	-5.13124	810
FS off-multiple alpha	-4.65161	812
FS off-multiple alpha	-4.21842	814
FS off-multiple alpha	-3.82409	816
FS off-multiple alpha	-3.47256	818
FS off-multiple alpha	-3.15352	820
FS off-multiple alpha	-2.8709	822
FS off-multiple alpha	-2.61317	824
FS off-multiple alpha	-2.38459	826
FS off-multiple alpha	-2.17483	828
FS off-multiple alpha	-1.98753	830
FS off-multiple alpha	-1.8148	832
FS off-multiple alpha	-1.65938	834
FS off-multiple alpha	-1.51427	836
FS off-multiple alpha	-1.38313	838
FS off-multiple alpha	-1.25928	840
FS off-multiple alpha	-1.14666	842
FS off-multiple alpha	-1.0398	844
FS off-multiple alpha	-0.940839	846
FS off-multiple alpha	-0.846734	848
FS off-multiple alpha	-0.759004	850
FS off-multiple alpha	-0.674613	852
FS off-multiple alpha	-0.595384	854
FS off-multiple alpha	-0.518886	856
FS off-multiple alpha	-0.445726	858
FS off-multiple alpha	-0.375604	860
FS off-multiple alpha	-0.307605	862
FS off-multiple alpha	-0.242339	864
FS off-multiple alpha	-0.177983	866
FS off-multiple alpha	-0.116663	868
FS off-multiple alpha	-0.0550394	870
FS off-multiple alpha	0.00354862	872
FS off-multiple alpha	0.0633497	874
FS off-multiple alpha	0.119813	876
FS off-multiple alpha	0.178098	878
FS off-multiple alpha	0.233953	880
FS off-multiple alpha	0.291631	882
FS off-multiple alpha	0.347182	884
FS off-multiple alpha	0.40577	886
FS off-multiple alpha	0.46193	888
FS off-multiple alpha	0.522036	890
FS off-multiple alpha	0.580319	892
FS off-multiple alpha	0.642854	894
FS off-multiple alpha	0.705388	896
FS off-multiple alpha	0.772172	898
FS off-multiple alpha	0.839868	900
FS off-multiple alpha	0.912723	902
FS off-multiple alpha	0.988917	904
FS off-multiple alpha	1.07027	906
FS off-multiple alpha	1.15679	908
FS off-multiple alpha	1.24968	910
FS off-multiple alpha	1.35046	912
FS off-multiple alpha	1.45883	914
FS off-multiple alpha	1.57844	916
FS off-multiple alpha	1.70624	918
FS off-multiple alpha	1.84952	920
FS off-multiple alpha	2.00343	922
FS off-multiple alpha	2.17646	924
FS off-multiple alpha	2.36133	926
FS off-multiple alpha	2.56988	928
FS off-multiple alpha	2.79269	930
FS off-multiple alpha	3.04131	932
FS off-multiple alpha	3.30511	934
FS off-multiple alpha	3.59532	936
FS off-multiple alpha	3.89797	938
FS off-multiple alpha	4.22036	940
FS off-multiple alpha	4.54729	942
FS off-multiple alpha	4.87818	944
FS off-multiple alpha	5.19692	946
FS off-multiple alpha	5.49107	948
FS off-multiple alpha	5.74759	950
FS off-multiple alpha	5.87174	952
FS off-multiple alpha	5.87174	954
FS off-multiple alpha	5.87174	956
FS off-multiple alpha	5.87174	958
FS off-multiple alpha	5.87174	960
FS off-multiple alpha	5.79646	962
FS off-multiple alpha	5.54238	964
FS off-multiple alpha	5.25126	966
FS off-multiple alpha	4.92189	968
FS off-multiple alpha	4.5822	970
FS off-multiple alpha	4.23553	972
FS off-multiple alpha	3.89706	974
FS off-multiple alpha	3.57103	976
FS off-multiple alpha	3.2617	978
FS off-multiple alpha	2.97514	980
FS off-multiple alpha	2.70679	982
FS off-multiple alpha	2.46393	984
FS off-multiple alpha	2.23687	986
FS off-multiple alpha	2.035	988
FS off-multiple alpha	1.84588	990
FS off-multiple alpha	1.67952	992
FS off-multiple alpha	1.52198	994
FS off-multiple alpha	1.38416	996
FS off-multiple alpha	1.25302	998
FS off-multiple alpha	1.13797	1000
FS off-multiple alpha	-2.34637	-200
FS off-multiple alpha	-2.27351	-198
FS off-multiple alpha	-2.20536	-196
FS off-multiple alpha	-2.14207	-194
FS off-multiple alpha	-2.08288	-192
FS off-multiple alpha	-2.02778	-190
FS off-multiple alpha	-1.97617	-188
FS off-multiple alpha	-1.9276	-186
FS off-multiple alpha	-1.88252	-184
FS off-multiple alpha	-1.84002	-182
FS off-multiple alpha	-1.80071	-180
FS off-multiple alpha	-1.76337	-178
FS off-multiple alpha	-1.72907	-176
FS off-multiple alpha	-1.69659	-174
FS off-multiple alpha	-1.66669	-172
FS off-multiple alpha	-1.63831	-170
FS off-multiple alpha	-1.61235	-168
FS off-multiple alpha	-1.58761	-166
FS off-multiple alpha	-1.5653	-164
FS off-multiple alpha	-1.54375	-162
FS off-multiple alpha	-1.52386	-160
FS off-multiple alpha	-1.50489	-158
FS off-multiple alpha	-1.48744	-156
FS off-multiple alpha	-1.47028	-154
FS off-multiple alpha	-1.4545	-152
FS off-multiple alpha	-1.43856	-150
FS off-multiple alpha	-1.42323	-148
FS off-multiple alpha	-1.40805	-146
FS off-multiple alpha	-1.39288	-144
FS off-multiple alpha	-1.37724	-142
FS off-multiple alpha	-1.36146	-140
FS off-multiple alpha	-1.34506	-138
FS off-multiple alpha	-1.32746	-136
FS off-multiple alpha	-1.30909	-134
FS off-multiple alpha	-1.28921	-132
FS off-multiple alpha	-1.26826	-130
FS off-multiple alpha	-1.24519	-128
FS off-multiple alpha	-1.2206	-126
FS off-multiple alpha	-1.19328	-124
FS off-multiple alpha	-1.16429	-122
FS off-multiple alpha	-1.13196	-120
FS off-multiple alpha	-1.09766	-118
FS off-multiple alpha	-1.05956	-116
FS off-multiple alpha	-1.01873	-114
FS off-multiple alpha	-0.973805	-112
FS off-multiple alpha	-0.925539	-110
FS off-multiple alpha	-0.872719	-108
FS off-multiple alpha	-0.815952	-106
FS off-multiple alpha	-0.754025	-104
FS off-multiple alpha	-0.687544	-102
FS off-multiple alpha	-0.615296	-100
FS off-multiple alpha	-0.537584	-98
FS off-multiple alpha	-0.453952	-96
FS off-multiple alpha	-0.363793	-94
FS off-multiple alpha	-0.266805	-92
FS off-multiple alpha	-0.162531	-90
FS off-multiple alpha	-0.0511227	-88
FS off-multiple alpha	0.0689373	-86
FS off-multiple alpha	0.196434	-84
FS off-multiple alpha	0.333342	-82
FS off-multiple alpha	0.478445	-80
FS off-multiple alpha	0.633566	-78
FS off-multiple alpha	0.796579	-76
FS off-multiple alpha	0.969763	-74
FS off-multiple alpha	1.15038	-72
FS off-multiple alpha	1.34011	-70
FS off-multiple alpha	1.53561	-68
FS off-multiple alpha	1.73763	-66
FS off-multiple alpha	1.94193	-64
FS off-multiple alpha	2.14774	-62
FS off-multiple alpha	2.35037	-60
FS off-multiple alpha	2.54678	-58
FS off-multiple alpha	2.73241	-56
FS off-multiple alpha	2.90164	-54
FS off-multiple alpha	3.05085	-52
FS off-multiple alpha	3.17303	-50
FS off-multiple alpha	3.23921	-48
FS off-multiple alpha	3.23921	-46
FS off-multiple alpha	3.23921	-44
FS off-multiple alpha	3.23921	-42
FS off-multiple alpha	3.23921	-40
FS off-multiple alpha	3.19398	-38
FS off-multiple alpha	3.07756	-36
FS off-multiple alpha	2.93291	-34
FS off-multiple alpha	2.76701	-32
FS off-multiple alpha	2.58305	-30
FS off-multiple alpha	2.3871	-28
FS off-multiple alpha	2.18326	-26
FS off-multiple alpha	1.97501	-24
FS off-multiple alpha	1.76677	-22
FS off-multiple alpha	1.55974	-20
FS off-multiple alpha	1.35772	-18
FS off-multiple alpha	1.15995	-16
FS off-multiple alpha	0.97037	-14
FS off-multiple alpha	0.786715	-12
FS off-multiple alpha	0.612316	-10
FS off-multiple alpha	0.444294	-8
FS off-multiple alpha	0.285682	-6
FS off-multiple alpha	0.133596	-4
FS off-multiple alpha	-0.0098381	-2
FS off-multiple alpha	-0.147201	0
FS off-multiple alpha	-0.276974	2
FS off-multiple alpha	-0.400828	4
FS off-multiple alpha	-0.518156	6
FS off-multiple alpha	-0.630322	8
FS off-multiple alpha	-0.737025	10
FS off-multiple alpha	-0.839023	12
FS off-multiple alpha	-0.93677	14
FS off-multiple alpha	-1.03042	16
FS off-multiple alpha	-1.12088	18
FS off-multiple alpha	-1.20816	20
FS off-multiple alpha	-1.29331	22
FS off-multiple alpha	-1.37557	24
FS off-multiple alpha	-1.45753	26
FS off-multiple alpha	-1.53752	28
FS off-multiple alpha	-1.61812	30
FS off-multiple alpha	-1.69841	32
FS off-multiple alpha	-1.78129	34
FS off-multiple alpha	-1.86507	36
FS off-multiple alpha	-1.95371	38
FS off-multiple alpha	-2.04614	40
FS off-multiple alpha	-2.14647	42
FS off-multiple alpha	-2.25409	44
FS off-multiple alpha	-2.37445	46
FS off-multiple alpha	-2.50817	48
FS off-multiple alpha	-2.66223	50
FS off-multiple alpha	-2.83951	52
FS off-multiple alpha	-3.04973	54
FS off-multiple alpha	-3.30108	56
FS off-multiple alpha	-3.6092	58
FS off-multiple alpha	-3.99093	60
FS off-multiple alpha	-4.47542	62
FS off-multiple alpha	-5.09924	64
FS off-multiple alpha	-5.92129	66
FS off-multiple alpha	-7.01928	68
FS off-multiple alpha	-8.50963	70
FS off-multiple alpha	-10.5302	72
FS off-multiple alpha	-13.21	74
FS off-multiple alpha	-16.2994	76
FS off-multiple alpha	-16.2994	78
FS off-multiple alpha	-16.2994	80
FS off-multiple alpha	-16.2994	82
FS off-multiple alpha	-16.2994	84
FS off-multiple alpha	-16.1326	86
FS off-multiple alpha	-12.9177	88
FS off-multiple alpha	-10.3237	90
FS off-multiple alpha	-8.38228	92
FS off-multiple alpha	-6.95477	94
FS off-multiple alpha	-5.90793	96
FS off-multiple alpha	-5.12793	98
FS off-multiple alpha	-4.54129	100
FS off-multiple alpha	-4.09034	102
FS off-multiple alpha	-3.742	104
FS off-multiple alpha	-3.46652	106
FS off-multiple alpha	-3.24932	108
FS off-multiple alpha	-3.07401	110
FS off-multiple alpha	-2.93437	112
FS off-multiple alpha	-2.82008	114
FS off-multiple alpha	-2.72871	116
FS off-multiple alpha	-2.65373	118
FS off-multiple alpha	-2.59423	120
FS off-multiple alpha	-2.54596	122
FS off-multiple alpha	-2.50863	124
FS off-multiple alpha	-2.47827	126
FS off-multiple alpha	-2.45611	128
FS off-multiple alpha	-2.43972	130
FS off-multiple alpha	-2.43122	132
FS off-multiple alpha	-2.43122	134
FS off-multiple alpha	-2.43122	136
FS off-multiple alpha	-2.43122	138
FS off-multiple alpha	-2.43122	140
FS off-multiple alpha	-2.43213	142
FS off-multiple alpha	-2.44184	144
FS off-multiple alpha	-2.45338	146
FS off-multiple alpha	-2.46613	148
FS off-multiple alpha	-2.481	150
FS off-multiple alpha	-2.4977	152
FS off-multiple alpha	-2.51591	154
FS off-multiple alpha	-2.53504	156
FS off-multiple alpha	-2.55598	158
FS off-multiple alpha	-2.57784	160
FS off-multiple alpha	-2.60151	162
FS off-multiple alpha	-2.6255	164
FS off-multiple alpha	-2.65191	166
FS off-multiple alpha	-2.67892	168
FS off-multiple alpha	-2.70837	170
FS off-multiple alpha	-2.73842	172
FS off-multiple alpha	-2.77121	174
FS off-multiple alpha	-2.80551	176
FS off-multiple alpha	-2.84224	178
FS off-multiple alpha	-2.8814	180
FS off-multiple alpha	-2.9239	182
FS off-multiple alpha	-2.96852	184
FS off-multiple alpha	-3.0177	186
FS off-multiple alpha	-3.07052	188
FS off-multiple alpha	-3.1282	190
FS off-multiple alpha	-3.19043	192
FS off-multiple alpha	-3.25904	194
FS off-multiple alpha	-3.33401	196
FS off-multiple alpha	-3.41689	198
FS off-multiple alpha	-3.50735	200
FS off-multiple alpha	-3.60722	202
FS off-multiple alpha	-3.71802	204
FS off-multiple alpha	-3.84036	206
FS off-multiple alpha	-3.97575	208
FS off-multiple alpha	-4.12541	210
FS off-multiple alpha	-4.29146	212
FS off-multiple alpha	-4.4742	214
FS off-multiple alpha	-4.67637	216
FS off-multiple alpha	-4.89828	218
FS off-multiple alpha	-5.14174	220
FS off-multiple alpha	-5.40584	222
FS off-multiple alpha	-5.69119	224
FS off-multiple alpha	-5.99475	226
FS off-multiple alpha	-6.31471	228
FS off-multiple alpha	-6.64317	230
FS off-multiple alpha	-6.97405	232
FS off-multiple alpha	-7.29401	234
FS off-multiple alpha	-7.59089	236
FS off-multiple alpha	-7.84862	238
FS off-multiple alpha	-8.00222	240
FS off-multiple alpha	-8.00222	242
FS off-multiple alpha	-8.00222	244
FS off-multiple alpha	-8.00222	246
FS off-multiple alpha	-8.00222	248
FS off-multiple alpha	-7.92694	250
FS off-multiple alpha	-7.68105	252
FS off-multiple alpha	-7.3869	254
FS off-multiple alpha	-7.06057	256
FS off-multiple alpha	-6.71602	258
FS off-multiple alpha	-6.36662	260
FS off-multiple alpha	-6.02086	262
FS off-multiple alpha	-5.68603	264
FS off-multiple alpha	-5.36668	266
FS off-multiple alpha	-5.06585	268
FS off-multiple alpha	-4.78384	270
FS off-multiple alpha	-4.52095	272
FS off-multiple alpha	-4.27658	274
FS off-multiple alpha	-4.04891	276
FS off-multiple alpha	-3.83702	278
FS off-multiple alpha	-3.63819	280
FS off-multiple alpha	-3.4521	282
FS off-multiple alpha	-3.27573	284
FS off-multiple alpha	-3.10816	286
FS off-multiple alpha	-2.94697	288
FS off-multiple alpha	-2.79215	290
FS off-multiple alpha	-2.64037	292
FS off-multiple alpha	-2.49162	294
FS off-multiple alpha	-2.34288	296
FS off-multiple alpha	-2.19535	298
FS off-multiple alpha	-2.04539	300
FS off-multiple alpha	-1.8936	302
FS off-multiple alpha	-1.73697	304
FS off-multiple alpha	-1.57608	306
FS off-multiple alpha	-1.4079	308
FS off-multiple alpha	-1.23366	310
FS off-multiple alpha	-1.05	312
FS off-multiple alpha	-0.857843	314
FS off-multiple alpha	-0.654456	316
FS off-multiple alpha	-0.440746	318
FS off-multiple alpha	-0.215502	320
FS off-multiple alpha	0.0212774	322
FS off-multiple alpha	0.268986	324
FS off-multiple alpha	0.526408	326
FS off-multiple alpha	0.791116	328
FS off-multiple alpha	1.06159	330
FS off-multiple alpha	1.33267	332
FS off-multiple alpha	1.60011	334
FS off-multiple alpha	1.85541	336
FS off-multiple alpha	2.09432	338
FS off-multiple alpha	2.3059	340
FS off-multiple alpha	2.4847	342
FS off-multiple alpha	2.59854	344
FS off-multiple alpha	2.59854	346
FS off-multiple alpha	2.59854	348
FS off-multiple alpha	2.59854	350
FS off-multiple alpha	2.59854	352
FS off-multiple alpha	2.57091	354
FS off-multiple alpha	2.4255	356
FS off-multiple alpha	2.24913	358
FS off-multiple alpha	2.04969	360
FS off-multiple alpha	1.83447	362
FS off-multiple alpha	1.61135	364
FS off-multiple alpha	1.38549	366
FS off-multiple alpha	1.16298	368
FS off-multiple alpha	0.945932	370
FS off-multiple alpha	0.738296	372
FS off-multiple alpha	0.540372	374
FS off-multiple alpha	0.354287	376
FS off-multiple alpha	0.179434	378
FS off-multiple alpha	0.0173311	380
FS off-multiple alpha	-0.134451	382
FS off-multiple alpha	-0.275002	384
FS off-multiple alpha	-0.40523	386
FS off-multiple alpha	-0.525744	388
FS off-multiple alpha	-0.638063	390
FS off-multiple alpha	-0.74249	392
FS off-multiple alpha	-0.839024	394
FS off-multiple alpha	-0.929485	396
FS off-multiple alpha	-1.01418	398
FS off-multiple alpha	-1.09341	400
FS off-multiple alpha	-1.16778	402
FS off-multiple alpha	-1.23821	404
FS off-multiple alpha	-1.30469	406
FS off-multiple alpha	-1.36783	408
FS off-multiple alpha	-1.42794	410
FS off-multiple alpha	-1.48592	412
FS off-multiple alpha	-1.54147	414
FS off-multiple alpha	-1.5955	416
FS off-multiple alpha	-1.64772	418
FS off-multiple alpha	-1.69902	420
FS off-multiple alpha	-1.7488	422
FS off-multiple alpha	-1.79828	424
FS off-multiple alpha	-1.84716	426
FS off-multiple alpha	-1.89603	428
FS off-multiple alpha	-1.94521	430
FS off-multiple alpha	-1.99439	432
FS off-multiple alpha	-2.04417	434
FS off-multiple alpha	-2.09517	436
FS off-multiple alpha	-2.14799	438
FS off-multiple alpha	-2.20202	440
FS off-multiple alpha	-2.25818	442
FS off-multiple alpha	-2.31708	444
FS off-multiple alpha	-2.3787	446
FS off-multiple alpha	-2.44366	448
FS off-multiple alpha	-2.51318	450
FS off-multiple alpha	-2.58755	452
FS off-multiple alpha	-2.66708	454
FS off-multiple alpha	-2.75299	456
FS off-multiple alpha	-2.84649	458
FS off-multiple alpha	-2.94849	460
FS off-multiple alpha	-3.0599	462
FS off-multiple alpha	-3.18254	464
FS off-multiple alpha	-3.31762	466
FS off-multiple alpha	-3.46728	468
FS off-multiple alpha	-3.63363	470
FS off-multiple alpha	-3.8179	472
FS off-multiple alpha	-4.02371	474
FS off-multiple alpha	-4.25321	476
FS off-multiple alpha	-4.50881	478
FS off-multiple alpha	-4.79325	480
FS off-multiple alpha	-5.10835	482
FS off-multiple alpha	-5.45562	484
FS off-multiple alpha	-5.83538	486
FS off-multiple alpha	-6.24519	488
FS off-multiple alpha	-6.67929	490
FS off-multiple alpha	-7.12856	492
FS off-multiple alpha	-7.57814	494
FS off-multiple alpha	-8.00738	496
FS off-multiple alpha	-8.39109	498
FS off-multiple alpha	-8.6303	500
FS off-multiple alpha	-8.6303	502
FS off-multiple alpha	-8.6303	504
FS off-multiple alpha	-8.6303	506
FS off-multiple alpha	-8.6303	508
FS off-multiple alpha	-8.53073	510
FS off-multiple alpha	-8.17131	512
FS off-multiple alpha	-7.7536	514
FS off-multiple alpha	-7.30463	516
FS off-multiple alpha	-6.84655	518
FS off-multiple alpha	-6.39667	520
FS off-multiple alpha	-5.96804	522
FS off-multiple alpha	-5.56764	524
FS off-multiple alpha	-5.1982	526
FS off-multiple alpha	-4.86155	528
FS off-multiple alpha	-4.55647	530
FS off-multiple alpha	-4.28113	532
FS off-multiple alpha	-4.03373	534
FS off-multiple alpha	-3.81061	536
FS off-multiple alpha	-3.60995	538
FS off-multiple alpha	-3.42903	540
FS off-multiple alpha	-3.26541	542
FS off-multiple alpha	-3.11727	544
FS off-multiple alpha	-2.98279	546
FS off-multiple alpha	-2.86015	548
FS off-multiple alpha	-2.74783	550
FS off-multiple alpha	-2.64432	552
FS off-multiple alpha	-2.549	554
FS off-multiple alpha	-2.46005	556
FS off-multiple alpha	-2.37718	558
FS off-multiple alpha	-2.29977	560
FS off-multiple alpha	-2.22661	562
FS off-multiple alpha	-2.1574	564
FS off-multiple alpha	-2.09122	566
FS off-multiple alpha	-2.02748	568
FS off-multiple alpha	-1.96616	570
FS off-multiple alpha	-1.90696	572
FS off-multiple alpha	-1.84898	574
FS off-multiple alpha	-1.79191	576
FS off-multiple alpha	-1.73575	578
FS off-multiple alpha	-1.67959	580
FS off-multiple alpha	-1.62374	582
FS off-multiple alpha	-1.56758	584
FS off-multiple alpha	-1.5102	586
FS off-multiple alpha	-1.45192	588
FS off-multiple alpha	-1.39242	590
FS off-multiple alpha	-1.3311	592
FS off-multiple alpha	-1.26735	594
FS off-multiple alpha	-1.20117	596
FS off-multiple alpha	-1.13105	598
FS off-multiple alpha	-1.05729	600
FS off-multiple alpha	-0.978966	602
FS off-multiple alpha	-0.895486	604
FS off-multiple alpha	-0.805326	606
FS off-multiple alpha	-0.708187	608
FS off-multiple alpha	-0.602547	610
FS off-multiple alpha	-0.487192	612
FS off-multiple alpha	-0.360605	614
FS off-multiple alpha	-0.220966	616
FS off-multiple alpha	-0.0658455	618
FS off-multiple alpha	0.106579	620
FS off-multiple alpha	0.299342	622
FS off-multiple alpha	0.516087	624
FS off-multiple alpha	0.759544	626
FS off-multiple alpha	1.03397	628
FS off-multiple alpha	1.3433	630
FS off-multiple alpha	1.6927	632
FS off-multiple alpha	2.0843	634
FS off-multiple alpha	2.52173	636
FS off-multiple alpha	3.00501	638
FS off-multiple alpha	3.53108	640
FS off-multiple alpha	4.08964	642
FS off-multiple alpha	4.6652	644
FS off-multiple alpha	5.22983	646
FS off-multiple alpha	5.74771	648
FS off-multiple alpha	6.06767	650
FS off-multiple alpha	6.06767	652
FS off-multiple alpha	6.06767	654
FS off-multiple alpha	6.06767	656
FS off-multiple alpha	6.06767	658
FS off-multiple alpha	5.92135	660
FS off-multiple alpha	5.4323	662
FS off-multiple alpha	4.87951	664
FS off-multiple alpha	4.30426	666
FS off-multiple alpha	3.73508	668
FS off-multiple alpha	3.19534	670
FS off-multiple alpha	2.69537	672
FS off-multiple alpha	2.24124	674
FS off-multiple alpha	1.83386	676
FS off-multiple alpha	1.4714	678
FS off-multiple alpha	1.15023	680
FS off-multiple alpha	0.866703	682
FS off-multiple alpha	0.61687	684
FS off-multiple alpha	0.395876	686
FS off-multiple alpha	0.201291	688
FS off-multiple alpha	0.0285625	690
FS off-multiple alpha	-0.124434	692
FS off-multiple alpha	-0.260429	694
FS off-multiple alpha	-0.381552	696
FS off-multiple alpha	-0.490228	698
FS off-multiple alpha	-0.587065	700
FS off-multiple alpha	-0.674492	702
FS off-multiple alpha	-0.753115	704
FS off-multiple alpha	-0.825059	706
FS off-multiple alpha	-0.889718	708
FS off-multiple alpha	-0.948913	710
FS off-multiple alpha	-1.00355	712
FS off-multiple alpha	-1.05364	714
FS off-multiple alpha	-1.09978	716
FS off-multiple alpha	-1.14289	718
FS off-multiple alpha	-1.18357	720
FS off-multiple alpha	-1.22151	722
FS off-multiple alpha	-1.25733	724
FS off-multiple alpha	-1.29164	726
FS off-multiple alpha	-1.32473	728
FS off-multiple alpha	-1.3569	730
FS off-multiple alpha	-1.38817	732
FS off-multiple alpha	-1.41822	734
FS off-multiple alpha	-1.44858	736
FS off-multiple alpha	-1.47863	738
FS off-multiple alpha	-1.50869	740
FS off-multiple alpha	-1.53843	742
FS off-multiple alpha	-1.56909	744
FS off-multiple alpha	-1.59975	746
FS off-multiple alpha	-1.63102	748
FS off-multiple alpha	-1.6632	750
FS off-multiple alpha	-1.69629	752
FS off-multiple alpha	-1.72998	754
FS off-multiple alpha	-1.76459	756
FS off-multiple alpha	-1.80011	758
FS off-multiple alpha	-1.83714	760
FS off-multiple alpha	-1.87539	762
FS off-multiple alpha	-1.91485	764
FS off-multiple alpha	-1.95523	766
FS off-multiple alpha	-1.99742	768
FS off-multiple alpha	-2.04144	770
FS off-multiple alpha	-2.08637	772
FS off-multiple alpha	-2.13312	774
FS off-multiple alpha	-2.18169	776
FS off-multiple alpha	-2.23177	778
FS off-multiple alpha	-2.28338	780
FS off-multiple alpha	-2.33711	782
FS off-multiple alpha	-2.39236	784
FS off-multiple alpha	-2.44973	786
FS off-multiple alpha	-2.50893	788
FS off-multiple alpha	-2.56994	790
FS off-multiple alpha	-2.63248	792
FS off-multiple alpha	-2.69744	794
FS off-multiple alpha	-2.76362	796
FS off-multiple alpha	-2.83162	798
FS off-multiple alpha	-2.90083	800
FS off-multiple alpha	-2.97186	802
FS off-multiple alpha	-3.0435	804
FS off-multiple alpha	-3.11636	806
FS off-multiple alpha	-3.18952	808
FS off-multiple alpha	-3.26298	810
FS off-multiple alpha	-3.33553	812
FS off-multiple alpha	-3.40748	814
FS off-multiple alpha	-3.47821	816
FS off-multiple alpha	-3.54621	818
FS off-multiple alpha	-3.61117	820
FS off-multiple alpha	-3.67249	822
FS off-multiple alpha	-3.72926	824
FS off-multiple alpha	-3.78056	826
FS off-multiple alpha	-3.82549	828
FS off-multiple alpha	-3.86343	830
FS off-multiple alpha	-3.89348	832
FS off-multiple alpha	-3.9032	834
FS off-multiple alpha	-3.9032	836
FS off-multiple alpha	-3.9032	838
FS off-multiple alpha	-3.9032	840
FS off-multiple alpha	-3.9032	842
FS off-multiple alpha	-3.8868	844
FS off-multiple alpha	-3.85341	846
FS off-multiple alpha	-3.81243	848
FS off-multiple alpha	-3.76356	850
FS off-multiple alpha	-3.7077	852
FS off-multiple alpha	-3.64547	854
FS off-multiple alpha	-3.57899	856
FS off-multiple alpha	-3.50765	858
FS off-multiple alpha	-3.43328	860
FS off-multiple alpha	-3.35557	862
FS off-multiple alpha	-3.27695	864
FS off-multiple alpha	-3.19711	866
FS off-multiple alpha	-3.11697	868
FS off-multiple alpha	-3.03683	870
FS off-multiple alpha	-2.9576	872
FS off-multiple alpha	-2.87958	874
FS off-multiple alpha	-2.80278	876
FS off-multiple alpha	-2.7281	878
FS off-multiple alpha	-2.65494	880
FS off-multiple alpha	-2.5836	882
FS off-multiple alpha	-2.5147	884
FS off-multiple alpha	-2.44791	886
FS off-multiple alpha	-2.38265	888
FS off-multiple alpha	-2.32042	890
FS off-multiple alpha	-2.2594	892
FS off-multiple alpha	-2.20051	894
FS off-multiple alpha	-2.14313	896
FS off-multiple alpha	-2.08788	898
FS off-multiple alpha	-2.03415	900
FS off-multiple alpha	-1.98224	902
FS off-multiple alpha	-1.93094	904
FS off-multiple alpha	-1.88177	906
FS off-multiple alpha	-1.8335	908
FS off-multiple alpha	-1.78675	910
FS off-multiple alpha	-1.74061	912
FS off-multiple alpha	-1.69598	914
FS off-multiple alpha	-1.65227	916
FS off-multiple alpha	-1.60977	918
FS off-multiple alpha	-1.56818	920
FS off-multiple alpha	-1.52751	922
FS off-multiple alpha	-1.48774	924
FS off-multiple alpha	-1.44949	926
FS off-multiple alpha	-1.41215	928
FS off-multiple alpha	-1.37572	930
FS off-multiple alpha	-1.34081	932
FS off-multiple alpha	-1.30651	934
FS off-multiple alpha	-1.27373	936
FS off-multiple alpha	-1.24185	938
FS off-multiple alpha	-1.2115	940
FS off-multiple alpha	-1.18205	942
FS off-multiple alpha	-1.15412	944
FS off-multiple alpha	-1.1271	946
FS off-multiple alpha	-1.10161	948
FS off-multiple alpha	-1.07641	950
FS off-multiple alpha	-1.05304	952
FS off-multiple alpha	-1.02996	954
FS off-multiple alpha	-1.00811	956
FS off-multiple alpha	-0.986252	958
FS off-multiple alpha	-0.965305	960
FS off-multiple alpha	-0.944056	962
FS off-multiple alpha	-0.923414	964
FS off-multiple alpha	-0.902164	966
FS off-multiple alpha	-0.880004	968
FS off-multiple alpha	-0.856934	970
FS off-multiple alpha	-0.832647	972
FS off-multiple alpha	-0.806238	974
FS off-multiple alpha	-0.778007	976
FS off-multiple alpha	-0.747347	978
FS off-multiple alpha	-0.712437	980
FS off-multiple alpha	-0.674795	982
FS off-multiple alpha	-0.632296	984
FS off-multiple alpha	-0.585243	986
FS off-multiple alpha	-0.531816	988
FS off-multiple alpha	-0.472925	990
FS off-multiple alpha	-0.40523	992
FS off-multiple alpha	-0.330856	994
FS off-multiple alpha	-0.246466	996
FS off-multiple alpha	-0.152361	998
FS off-multiple alpha	-0.0464172	1000
FS off-multiple alpha	-4.33183	-200
FS off-multiple alpha	-4.10902	-198
FS off-multiple alpha	-3.87042	-196
FS off-multiple alpha	-3.62013	-194
FS off-multiple alpha	-3.36847	-192
FS off-multiple alpha	-3.11712	-190
FS off-multiple alpha	-2.87366	-188
FS off-multiple alpha	-2.63764	-186
FS off-multiple alpha	-2.41437	-184
FS off-multiple alpha	-2.20203	-182
FS off-multiple alpha	-2.00365	-180
FS off-multiple alpha	-1.81741	-178
FS off-multiple alpha	-1.64469	-176
FS off-multiple alpha	-1.48365	-174
FS off-multiple alpha	-1.3346	-172
FS off-multiple alpha	-1.19632	-170
FS off-multiple alpha	-1.06837	-168
FS off-multiple alpha	-0.950284	-166
FS off-multiple alpha	-0.840546	-164
FS off-multiple alpha	-0.739459	-162
FS off-multiple alpha	-0.645506	-160
FS off-multiple alpha	-0.559294	-158
FS off-multiple alpha	-0.478545	-156
FS off-multiple alpha	-0.405084	-154
FS off-multiple alpha	-0.335871	-152
FS off-multiple alpha	-0.273033	-150
FS off-multiple alpha	-0.213534	-148
FS off-multiple alpha	-0.159803	-146
FS off-multiple alpha	-0.108653	-144
FS off-multiple alpha	-0.0626631	-142
FS off-multiple alpha	-0.0186462	-140
FS off-multiple alpha	0.0208178	-138
FS off-multiple alpha	0.0586109	-136
FS off-multiple alpha	0.0924578	-134
FS off-multiple alpha	0.125243	-132
FS off-multiple alpha	0.154537	-130
FS off-multiple alpha	0.182769	-128
FS off-multiple alpha	0.20842	-126
FS off-multiple alpha	0.233008	-124
FS off-multiple alpha	0.255624	-122
FS off-multiple alpha	0.277328	-120
FS off-multiple alpha	0.297668	-118
FS off-multiple alpha	0.317096	-116
FS off-multiple alpha	0.335612	-114
FS off-multiple alpha	0.353068	-112
FS off-multiple alpha	0.370522	-110
FS off-multiple alpha	0.386915	-108
FS off-multiple alpha	0.403308	-106
FS off-multiple alpha	0.41879	-104
FS off-multiple alpha	0.434878	-102
FS off-multiple alpha	0.449904	-100
FS off-multiple alpha	0.465842	-98
FS off-multiple alpha	0.480717	-96
FS off-multiple alpha	0.496502	-94
FS off-multiple alpha	0.511376	-92
FS off-multiple alpha	0.527465	-90
FS off-multiple alpha	0.542492	-88
FS off-multiple alpha	0.558732	-86
FS off-multiple alpha	0.574214	-84
FS off-multiple alpha	0.590758	-82
FS off-multiple alpha	0.606544	-80
FS off-multiple alpha	0.62324	-78
FS off-multiple alpha	0.639329	-76
FS off-multiple alpha	0.656025	-74
FS off-multiple alpha	0.672568	-72
FS off-multiple alpha	0.689265	-70
FS off-multiple alpha	0.706113	-68
FS off-multiple alpha	0.722809	-66
FS off-multiple alpha	0.739505	-64
FS off-multiple alpha	0.755898	-62
FS off-multiple alpha	0.772745	-60
FS off-multiple alpha	0.788985	-58
FS off-multiple alpha	0.805834	-56
FS off-multiple alpha	0.821619	-54
FS off-multiple alpha	0.838012	-52
FS off-multiple alpha	0.853494	-50
FS off-multiple alpha	0.869885	-48
FS off-multiple alpha	0.885064	-46
FS off-multiple alpha	0.901001	-44
FS off-multiple alpha	0.915875	-42
FS off-multiple alpha	0.931964	-40
FS off-multiple alpha	0.946839	-38
FS off-multiple alpha	0.962776	-36
FS off-multiple alpha	0.978106	-34
FS off-multiple alpha	0.994195	-32
FS off-multiple alpha	1.00998	-30
FS off-multiple alpha	1.02683	-28
FS off-multiple alpha	1.04337	-26
FS off-multiple alpha	1.06113	-24
FS off-multiple alpha	1.07965	-22
FS off-multiple alpha	1.09877	-20
FS off-multiple alpha	1.11911	-18
FS off-multiple alpha	1.14051	-16
FS off-multiple alpha	1.16374	-14
FS off-multiple alpha	1.18787	-12
FS off-multiple alpha	1.21443	-10
FS off-multiple alpha	1.2419	-8
FS off-multiple alpha	1.27256	-6
FS off-multiple alpha	1.30459	-4
FS off-multiple alpha	1.34041	-2
FS off-multiple alpha	1.37714	0
FS off-multiple alpha	1.41843	2
FS off-multiple alpha	1.46153	4
FS off-multiple alpha	1.5095	6
FS off-multiple alpha	1.55928	8
FS off-multiple alpha	1.61422	10
FS off-multiple alpha	1.6716	12
FS off-multiple alpha	1.73444	14
FS off-multiple alpha	1.80031	16
FS off-multiple alpha	1.87104	18
FS off-multiple alpha	1.94572	20
FS off-multiple alpha	2.02525	22
FS off-multiple alpha	2.10843	24
FS off-multiple alpha	2.19555	26
FS off-multiple alpha	2.28753	28
FS off-multiple alpha	2.38194	30
FS off-multiple alpha	2.4806	32
FS off-multiple alpha	2.58016	34
FS off-multiple alpha	2.68368	36
FS off-multiple alpha	2.78568	38
FS off-multiple alpha	2.8901	40
FS off-multiple alpha	2.99089	42
FS off-multiple alpha	3.09197	44
FS off-multiple alpha	3.18577	46
FS off-multiple alpha	3.27715	48
FS off-multiple alpha	3.35881	50
FS off-multiple alpha	3.43439	52
FS off-multiple alpha	3.49723	54
FS off-multiple alpha	3.55066	56
FS off-multiple alpha	3.58527	58
FS off-multiple alpha	3.58527	60
FS off-multiple alpha	3.58527	62
FS off-multiple alpha	3.58527	64
FS off-multiple alpha	3.58527	66
FS off-multiple alpha	3.57555	68
FS off-multiple alpha	3.53244	70
FS off-multiple alpha	3.47325	72
FS off-multiple alpha	3.40647	74
FS off-multiple alpha	3.32633	76
FS off-multiple alpha	3.24163	78
FS off-multiple alpha	3.1454	80
FS off-multiple alpha	3.04735	82
FS off-multiple alpha	2.94141	84
FS off-multiple alpha	2.83577	86
FS off-multiple alpha	2.72436	88
FS off-multiple alpha	2.61477	90
FS off-multiple alpha	2.50245	92
FS off-multiple alpha	2.39196	94
FS off-multiple alpha	2.28115	96
FS off-multiple alpha	2.17187	98
FS off-multiple alpha	2.0638	100
FS off-multiple alpha	1.95665	102
FS off-multiple alpha	1.85252	104
FS off-multiple alpha	1.74779	106
FS off-multiple alpha	1.64731	108
FS off-multiple alpha	1.54562	110
FS off-multiple alpha	1.44878	112
FS off-multiple alpha	1.34982	114
FS off-multiple alpha	1.25572	116
FS off-multiple alpha	1.15858	118
FS off-multiple alpha	1.0669	120
FS off-multiple alpha	0.970973	122
FS off-multiple alpha	0.879903	124
FS off-multiple alpha	0.784888	126
FS off-multiple alpha	0.693212	128
FS off-multiple alpha	0.596679	130
FS off-multiple alpha	0.502573	132
FS off-multiple alpha	0.402396	134
FS off-multiple alpha	0.30222	136
FS off-multiple alpha	0.193849	138
FS off-multiple alpha	0.0815306	140
FS off-multiple alpha	-0.0432348	142
FS off-multiple alpha	-0.178927	144
FS off-multiple alpha	-0.336477	146
FS off-multiple alpha	-0.520741	148
FS off-multiple alpha	-0.748414	150
FS off-multiple alpha	-1.04075	152
FS off-multiple alpha	-1.43963	154
FS off-multiple alpha	-2.01974	156
FS off-multiple alpha	-2.93863	158
FS off-multiple alpha	-4.55328	160
FS off-multiple alpha	-7.86972	162
FS off-multiple alpha	-11.3091	164
FS off-multiple alpha	-11.3091	166
FS off-multiple alpha	-11.3091	168
FS off-multiple alpha	-11.3091	170
FS off-multiple alpha	-11.3091	172
FS off-multiple alpha	-9.62007	174
FS off-multiple alpha	-5.4998	176
FS off-multiple alpha	-3.61163	178
FS off-multiple alpha	-2.61837	180
FS off-multiple alpha	-2.0249	182
FS off-multiple alpha	-1.65334	184
FS off-multiple alpha	-1.39895	186
FS off-multiple alpha	-1.2241	188
FS off-multiple alpha	-1.09266	190
FS off-multiple alpha	-0.997336	192
FS off-multiple alpha	-0.920231	194
FS off-multiple alpha	-0.86225	196
FS off-multiple alpha	-0.811555	198
FS off-multiple alpha	-0.772395	200
FS off-multiple alpha	-0.735968	202
FS off-multiple alpha	-0.707129	204
FS off-multiple alpha	-0.678594	206
FS off-multiple alpha	-0.655219	208
FS off-multiple alpha	-0.631541	210
FS off-multiple alpha	-0.611506	212
FS off-multiple alpha	-0.59056	214
FS off-multiple alpha	-0.572043	216
FS off-multiple alpha	-0.553223	218
FS off-multiple alpha	-0.536223	220
FS off-multiple alpha	-0.518617	222
FS off-multiple alpha	-0.502527	224
FS off-multiple alpha	-0.485831	226
FS off-multiple alpha	-0.470653	228
FS off-multiple alpha	-0.454867	230
FS off-multiple alpha	-0.440296	232
FS off-multiple alpha	-0.426332	234
FS off-multiple alpha	-0.412369	236
FS off-multiple alpha	-0.399013	238
FS off-multiple alpha	-0.386565	240
FS off-multiple alpha	-0.374423	242
FS off-multiple alpha	-0.362584	244
FS off-multiple alpha	-0.352263	246
FS off-multiple alpha	-0.341638	248
FS off-multiple alpha	-0.332228	250
FS off-multiple alpha	-0.323121	252
FS off-multiple alpha	-0.315228	254
FS off-multiple alpha	-0.307336	256
FS off-multiple alpha	-0.300961	258
FS off-multiple alpha	-0.294888	260
FS off-multiple alpha	-0.290032	262
FS off-multiple alpha	-0.28548	264
FS off-multiple alpha	-0.28214	266
FS off-multiple alpha	-0.2788	268
FS off-multiple alpha	-0.2788	270
FS off-multiple alpha	-0.2788	272
FS off-multiple alpha	-0.2788	274
FS off-multiple alpha	-0.2788	276
FS off-multiple alpha	-0.2788	278
FS off-multiple alpha	-0.280622	280
FS off-multiple alpha	-0.284568	282
FS off-multiple alpha	-0.288211	284
FS off-multiple alpha	-0.293675	286
FS off-multiple alpha	-0.299747	288
FS off-multiple alpha	-0.307033	290
FS off-multiple alpha	-0.315532	292
FS off-multiple alpha	-0.324943	294
FS off-multiple alpha	-0.335567	296
FS off-multiple alpha	-0.347405	298
FS off-multiple alpha	-0.360763	300
FS off-multiple alpha	-0.37503	302
FS off-multiple alpha	-0.391119	304
FS off-multiple alpha	-0.408422	306
FS off-multiple alpha	-0.427851	308
FS off-multiple alpha	-0.448493	310
FS off-multiple alpha	-0.47126	312
FS off-multiple alpha	-0.495849	314
FS off-multiple alpha	-0.52317	316
FS off-multiple alpha	-0.552009	318
FS off-multiple alpha	-0.583882	320
FS off-multiple alpha	-0.617881	322
FS off-multiple alpha	-0.655523	324
FS off-multiple alpha	-0.695897	326
FS off-multiple alpha	-0.739611	328
FS off-multiple alpha	-0.786663	330
FS off-multiple alpha	-0.837966	332
FS off-multiple alpha	-0.893214	334
FS off-multiple alpha	-0.95332	336
FS off-multiple alpha	-1.01767	338
FS off-multiple alpha	-1.08749	340
FS off-multiple alpha	-1.16247	342
FS off-multiple alpha	-1.24322	344
FS off-multiple alpha	-1.33004	346
FS off-multiple alpha	-1.42324	348
FS off-multiple alpha	-1.52281	350
FS off-multiple alpha	-1.62905	352
FS off-multiple alpha	-1.74259	354
FS off-multiple alpha	-1.86219	356
FS off-multiple alpha	-1.98878	358
FS off-multiple alpha	-2.12174	360
FS off-multiple alpha	-2.26016	362
FS off-multiple alpha	-2.40284	364
FS off-multiple alpha	-2.54946	366
FS off-multiple alpha	-2.69729	368
FS off-multiple alpha	-2.84513	370
FS off-multiple alpha	-2.98993	372
FS off-multiple alpha	-3.12957	374
FS off-multiple alpha	-3.2601	376
FS off-multiple alpha	-3.37849	378
FS off-multiple alpha	-3.48079	380
FS off-multiple alpha	-3.56427	382
FS off-multiple alpha	-3.59068	384
FS off-multiple alpha	-3.59068	386
FS off-multiple alpha	-3.59068	388
FS off-multiple alpha	-3.59068	390
FS off-multiple alpha	-3.59068	392
FS off-multiple alpha	-3.54029	394
FS off-multiple alpha	-3.44588	396
FS off-multiple alpha	-3.32992	398
FS off-multiple alpha	-3.19575	400
FS off-multiple alpha	-3.047	402
FS off-multiple alpha	-2.88641	404
FS off-multiple alpha	-2.71763	406
FS off-multiple alpha	-2.54399	408
FS off-multiple alpha	-2.36762	410
FS off-multiple alpha	-2.19095	412
FS off-multiple alpha	-2.01579	414
FS off-multiple alpha	-1.84398	416
FS off-multiple alpha	-1.6758	418
FS off-multiple alpha	-1.51248	420
FS off-multiple alpha	-1.35463	422
FS off-multiple alpha	-1.20224	424
FS off-multiple alpha	-1.05501	426
FS off-multiple alpha	-0.913552	428
FS off-multiple alpha	-0.776949	430
FS off-multiple alpha	-0.645505	432
FS off-multiple alpha	-0.51892	434
FS off-multiple alpha	-0.396279	436
FS off-multiple alpha	-0.277283	438
FS off-multiple alpha	-0.161929	440
FS off-multiple alpha	-0.0493059	442
FS off-multiple alpha	0.0605841	444
FS off-multiple alpha	0.168653	446
FS off-multiple alpha	0.2749	448
FS off-multiple alpha	0.379933	450
FS off-multiple alpha	0.483752	452
FS off-multiple alpha	0.587571	454
FS off-multiple alpha	0.691087	456
FS off-multiple alpha	0.794602	458
FS off-multiple alpha	0.898725	460
FS off-multiple alpha	1.00376	462
FS off-multiple alpha	1.1097	464
FS off-multiple alpha	1.21716	466
FS off-multiple alpha	1.32614	468
FS off-multiple alpha	1.43664	470
FS off-multiple alpha	1.54896	472
FS off-multiple alpha	1.6631	474
FS off-multiple alpha	1.77906	476
FS off-multiple alpha	1.89624	478
FS off-multiple alpha	2.01493	480
FS off-multiple alpha	2.13453	482
FS off-multiple alpha	2.25474	484
FS off-multiple alpha	2.37465	486
FS off-multiple alpha	2.49365	488
FS off-multiple alpha	2.61083	490
FS off-multiple alpha	2.72497	492
FS off-multiple alpha	2.83455	494
FS off-multiple alpha	2.93837	496
FS off-multiple alpha	3.0349	498
FS off-multiple alpha	3.12233	500
FS off-multiple alpha	3.19974	502
FS off-multiple alpha	3.26501	504
FS off-multiple alpha	3.31691	506
FS off-multiple alpha	3.333	508
FS off-multiple alpha	3.333	510
FS off-multiple alpha	3.333	512
FS off-multiple alpha	3.333	514
FS off-multiple alpha	3.333	516
FS off-multiple alpha	3.30113	518
FS off-multiple alpha	3.24345	520
FS off-multiple alpha	3.17181	522
FS off-multiple alpha	3.08742	524
FS off-multiple alpha	2.9921	526
FS off-multiple alpha	2.88737	528
FS off-multiple alpha	2.77414	530
FS off-multiple alpha	2.65514	532
FS off-multiple alpha	2.53068	534
FS off-multiple alpha	2.40228	536
FS off-multiple alpha	2.27144	538
FS off-multiple alpha	2.13878	540
FS off-multiple alpha	2.00521	542
FS off-multiple alpha	1.87195	544
FS off-multiple alpha	1.73838	546
FS off-multiple alpha	1.60512	548
FS off-multiple alpha	1.47307	550
FS off-multiple alpha	1.34193	552
FS off-multiple alpha	1.2114	554
FS off-multiple alpha	1.08117	556
FS off-multiple alpha	0.951545	558
FS off-multiple alpha	0.821923	560
FS off-multiple alpha	0.692605	562
FS off-multiple alpha	0.562072	564
FS off-multiple alpha	0.430629	566
FS off-multiple alpha	0.297364	568
FS off-multiple alpha	0.162278	570
FS off-multiple alpha	0.0241566	572
FS off-multiple alpha	-0.117608	574
FS off-multiple alpha	-0.263319	576
FS off-multiple alpha	-0.413583	578
FS off-multiple alpha	-0.569615	580
FS off-multiple alpha	-0.731414	582
FS off-multiple alpha	-0.900196	584
FS off-multiple alpha	-1.07626	586
FS off-multiple alpha	-1.26022	588
FS off-multiple alpha	-1.45177	590
FS off-multiple alpha	-1.65243	592
FS off-multiple alpha	-1.86067	594
FS off-multiple alpha	-2.07651	596
FS off-multiple alpha	-2.29902	598
FS off-multiple alpha	-2.52608	600
FS off-multiple alpha	-2.75649	602
FS off-multiple alpha	-2.98659	604
FS off-multiple alpha	-3.21244	606
FS off-multiple alpha	-3.42979	608
FS off-multiple alpha	-3.63349	610
FS off-multiple alpha	-3.81745	612
FS off-multiple alpha	-3.97621	614
FS off-multiple alpha	-4.10431	616
FS off-multiple alpha	-4.14894	618
FS off-multiple alpha	-4.14894	620
FS off-multiple alpha	-4.14894	622
FS off-multiple alpha	-4.14894	624
FS off-multiple alpha	-4.14894	626
FS off-multiple alpha	-4.07942	628
FS off-multiple alpha	-3.95192	630
FS off-multiple alpha	-3.80014	632
FS off-multiple alpha	-3.63075	634
FS off-multiple alpha	-3.44862	636
FS off-multiple alpha	-3.25919	638
FS off-multiple alpha	-3.06673	640
FS off-multiple alpha	-2.87609	642
FS off-multiple alpha	-2.6888	644
FS off-multiple alpha	-2.50817	646
FS off-multiple alpha	-2.33545	648
FS off-multiple alpha	-2.17152	650
FS off-multiple alpha	-2.01731	652
FS off-multiple alpha	-1.87282	654
FS off-multiple alpha	-1.73743	656
FS off-multiple alpha	-1.61236	658
FS off-multiple alpha	-1.4964	660
FS off-multiple alpha	-1.38833	662
FS off-multiple alpha	-1.28876	664
FS off-multiple alpha	-1.19678	666
FS off-multiple alpha	-1.11208	668
FS off-multiple alpha	-1.03376	670
FS off-multiple alpha	-0.961516	672
FS off-multiple alpha	-0.894732	674
FS off-multiple alpha	-0.833411	676
FS off-multiple alpha	-0.776038	678
FS off-multiple alpha	-0.723521	680
FS off-multiple alpha	-0.674647	682
FS off-multiple alpha	-0.629113	684
FS off-multiple alpha	-0.586918	686
FS off-multiple alpha	-0.548062	688
FS off-multiple alpha	-0.511331	690
FS off-multiple alpha	-0.477331	692
FS off-multiple alpha	-0.445153	694
FS off-multiple alpha	-0.415404	696
FS off-multiple alpha	-0.386869	698
FS off-multiple alpha	-0.360459	700
FS off-multiple alpha	-0.33496	702
FS off-multiple alpha	-0.310979	704
FS off-multiple alpha	-0.288211	706
FS off-multiple alpha	-0.266355	708
FS off-multiple alpha	-0.245105	710
FS off-multiple alpha	-0.22507	712
FS off-multiple alpha	-0.205338	714
FS off-multiple alpha	-0.186213	716
FS off-multiple alpha	-0.167089	718
FS off-multiple alpha	-0.148572	720
FS off-multiple alpha	-0.130357	722
FS off-multiple alpha	-0.111537	724
FS off-multiple alpha	-0.0930195	726
FS off-multiple alpha	-0.0738955	728
FS off-multiple alpha	-0.0547705	730
FS off-multiple alpha	-0.0344315	732
FS off-multiple alpha	-0.0137892	734
FS off-multiple alpha	0.00837135	736
FS off-multiple alpha	0.031745	738
FS off-multiple alpha	0.0572443	740
FS off-multiple alpha	0.0839586	742
FS off-multiple alpha	0.114011	744
FS off-multiple alpha	0.146493	746
FS off-multiple alpha	0.183528	748
FS off-multiple alpha	0.224509	750
FS off-multiple alpha	0.271865	752
FS off-multiple alpha	0.325595	754
FS off-multiple alpha	0.388736	756
FS off-multiple alpha	0.462199	758
FS off-multiple alpha	0.550233	760
FS off-multiple alpha	0.65557	762
FS off-multiple alpha	0.784888	764
FS off-multiple alpha	0.943955	766
FS off-multiple alpha	1.14461	768
FS off-multiple alpha	1.40203	770
FS off-multiple alpha	1.73869	772
FS off-multiple alpha	2.19039	774
FS off-multiple alpha	2.81391	776
FS off-multiple alpha	3.70487	778
FS off-multiple alpha	5.02355	780
FS off-multiple alpha	7.06532	782
FS off-multiple alpha	10.332	784
FS off-multiple alpha	15.5906	786
FS off-multiple alpha	16.0144	788
FS off-multiple alpha	16.0144	790
FS off-multiple alpha	16.0144	792
FS off-multiple alpha	16.0144	794
FS off-multiple alpha	16.0144	796
FS off-multiple alpha	11.0092	798
FS off-multiple alpha	7.46967	800
FS off-multiple alpha	5.26428	802
FS off-multiple alpha	3.84754	804
FS off-multiple alpha	2.89557	806
FS off-multiple alpha	2.23198	808
FS off-multiple alpha	1.75235	810
FS off-multiple alpha	1.39566	812
FS off-multiple alpha	1.12397	814
FS off-multiple alpha	0.912081	816
FS off-multiple alpha	0.74421	818
FS off-multiple alpha	0.608517	820
FS off-multiple alpha	0.498322	822
FS off-multiple alpha	0.406647	824
FS off-multiple alpha	0.330453	826
FS off-multiple alpha	0.265794	828
FS off-multiple alpha	0.211455	830
FS off-multiple alpha	0.1641	832
FS off-multiple alpha	0.124333	834
FS off-multiple alpha	0.0891199	836
FS off-multiple alpha	0.0590658	838
FS off-multiple alpha	0.0320482	840
FS off-multiple alpha	0.00928211	842
FS off-multiple alpha	-0.0113611	844
FS off-multiple alpha	-0.0295744	846
FS off-multiple alpha	-0.0456629	848
FS off-multiple alpha	-0.0593233	850
FS off-multiple alpha	-0.0723772	852
FS off-multiple alpha	-0.0839128	854
FS off-multiple alpha	-0.0942335	856
FS off-multiple alpha	-0.103037	858
FS off-multiple alpha	-0.11184	860
FS off-multiple alpha	-0.11943	862
FS off-multiple alpha	-0.126715	864
FS off-multiple alpha	-0.133393	866
FS off-multiple alpha	-0.139464	868
FS off-multiple alpha	-0.145535	870
FS off-multiple alpha	-0.151303	872
FS off-multiple alpha	-0.156768	874
FS off-multiple alpha	-0.162231	876
FS off-multiple alpha	-0.167999	878
FS off-multiple alpha	-0.17316	880
FS off-multiple alpha	-0.179232	882
FS off-multiple alpha	-0.184999	884
FS off-multiple alpha	-0.191071	886
FS off-multiple alpha	-0.197142	888
FS off-multiple alpha	-0.20382	890
FS off-multiple alpha	-0.210802	892
FS off-multiple alpha	-0.218695	894
FS off-multiple alpha	-0.22598	896
FS off-multiple alpha	-0.23448	898
FS off-multiple alpha	-0.243587	900
FS off-multiple alpha	-0.253301	902
FS off-multiple alpha	-0.263015	904
FS off-multiple alpha	-0.274247	906
FS off-multiple alpha	-0.286086	908
FS off-multiple alpha	-0.298532	910
FS off-multiple alpha	-0.311585	912
FS off-multiple alpha	-0.325852	914
FS off-multiple alpha	-0.340728	916
FS off-multiple alpha	-0.357424	918
FS off-multiple alpha	-0.375031	920
FS off-multiple alpha	-0.393245	922
FS off-multiple alpha	-0.412976	924
FS off-multiple alpha	-0.433922	926
FS off-multiple alpha	-0.456689	928
FS off-multiple alpha	-0.481278	930
FS off-multiple alpha	-0.507384	932
FS off-multiple alpha	-0.534705	934
FS off-multiple alpha	-0.565061	936
FS off-multiple alpha	-0.597239	938
FS off-multiple alpha	-0.631541	940
FS off-multiple alpha	-0.668576	942
FS off-multiple alpha	-0.708951	944
FS off-multiple alpha	-0.75145	946
FS off-multiple alpha	-0.798199	948
FS off-multiple alpha	-0.848287	950
FS off-multiple alpha	-0.902928	952
FS off-multiple alpha	-0.961212	954
FS off-multiple alpha	-1.02466	956
FS off-multiple alpha	-1.09326	958
FS off-multiple alpha	-1.16824	960
FS off-multiple alpha	-1.24899	962
FS off-multiple alpha	-1.33702	964
FS off-multiple alpha	-1.43204	966
FS off-multiple alpha	-1.53556	968
FS off-multiple alpha	-1.64757	970
FS off-multiple alpha	-1.7696	972
FS off-multiple alpha	-1.90105	974
FS off-multiple alpha	-2.04342	976
FS off-multiple alpha	-2.19702	978
FS off-multiple alpha	-2.36186	980
FS off-multiple alpha	-2.53823	982
FS off-multiple alpha	-2.72522	984
FS off-multiple alpha	-2.92345	986
FS off-multiple alpha	-3.13048	988
FS off-multiple alpha	-3.34449	990
FS off-multiple alpha	-3.56306	992
FS off-multiple alpha	-3.78223	994
FS off-multiple alpha	-3.99624	996
FS off-multiple alpha	-4.20115	998
FS off-multiple alpha	-4.38906	1000
FS off-multiple alpha	0.0272722	-200
FS off-multiple alpha	-0.0619755	-198
FS off-multiple alpha	-0.144849	-196
FS off-multiple alpha	-0.221498	-194
FS off-multiple alpha	-0.293139	-192
FS off-multiple alpha	-0.358254	-190
FS off-multiple alpha	-0.419574	-188
FS off-multiple alpha	-0.475126	-186
FS off-multiple alpha	-0.527492	-184
FS off-multiple alpha	-0.573936	-182
FS off-multiple alpha	-0.618408	-180
FS off-multiple alpha	-0.65696	-178
FS off-multiple alpha	-0.693692	-176
FS off-multiple alpha	-0.724959	-174
FS off-multiple alpha	-0.754253	-172
FS off-multiple alpha	-0.778386	-170
FS off-multiple alpha	-0.800243	-168
FS off-multiple alpha	-0.816939	-166
FS off-multiple alpha	-0.829537	-164
FS off-multiple alpha	-0.829537	-162
FS off-multiple alpha	-0.829537	-160
FS off-multiple alpha	-0.829537	-158
FS off-multiple alpha	-0.829537	-156
FS off-multiple alpha	-0.828627	-154
FS off-multiple alpha	-0.815118	-152
FS off-multiple alpha	-0.794021	-150
FS off-multiple alpha	-0.766092	-148
FS off-multiple alpha	-0.732245	-146
FS off-multiple alpha	-0.689898	-144
FS off-multiple alpha	-0.641025	-142
FS off-multiple alpha	-0.582284	-140
FS off-multiple alpha	-0.515803	-138
FS off-multiple alpha	-0.438243	-136
FS off-multiple alpha	-0.351727	-134
FS off-multiple alpha	-0.252007	-132
FS off-multiple alpha	-0.142268	-130
FS off-multiple alpha	-0.0181112	-128
FS off-multiple alpha	0.117734	-126
FS off-multiple alpha	0.269213	-124
FS off-multiple alpha	0.433744	-122
FS off-multiple alpha	0.614061	-120
FS off-multiple alpha	0.808039	-118
FS off-multiple alpha	1.01628	-116
FS off-multiple alpha	1.23652	-114
FS off-multiple alpha	1.46723	-112
FS off-multiple alpha	1.70553	-110
FS off-multiple alpha	1.94565	-108
FS off-multiple alpha	2.1847	-106
FS off-multiple alpha	2.41268	-104
FS off-multiple alpha	2.62563	-102
FS off-multiple alpha	2.81065	-100
FS off-multiple alpha	2.96547	-98
FS off-multiple alpha	3.00675	-96
FS off-multiple alpha	3.00675	-94
FS off-multiple alpha	3.00675	-92
FS off-multiple alpha	3.00675	-90
FS off-multiple alpha	3.00675	-88
FS off-multiple alpha	2.91295	-86
FS off-multiple alpha	2.74812	-84
FS off-multiple alpha	2.55353	-82
FS off-multiple alpha	2.338	-80
FS off-multiple alpha	2.1079	-78
FS off-multiple alpha	1.87294	-76
FS off-multiple alpha	1.63555	-74
FS off-multiple alpha	1.40363	-72
FS off-multiple alpha	1.17687	-70
FS off-multiple alpha	0.962249	-68
FS off-multiple alpha	0.757343	-66
FS off-multiple alpha	0.565795	-64
FS off-multiple alpha	0.384871	-62
FS off-multiple alpha	0.218214	-60
FS off-multiple alpha	0.0615749	-58
FS off-multiple alpha	-0.0832253	-56
FS off-multiple alpha	-0.218311	-54
FS off-multiple alpha	-0.343379	-52
FS off-multiple alpha	-0.460555	-50
FS off-multiple alpha	-0.569231	-48
FS off-multiple alpha	-0.670925	-46
FS off-multiple alpha	-0.767155	-44
FS off-multiple alpha	-0.857313	-42
FS off-multiple alpha	-0.942918	-40
FS off-multiple alpha	-1.02397	-38
FS off-multiple alpha	-1.10199	-36
FS off-multiple alpha	-1.17605	-34
FS off-multiple alpha	-1.24861	-32
FS off-multiple alpha	-1.31782	-30
FS off-multiple alpha	-1.38673	-28
FS off-multiple alpha	-1.45291	-26
FS off-multiple alpha	-1.51908	-24
FS off-multiple alpha	-1.58405	-22
FS off-multiple alpha	-1.64992	-20
FS off-multiple alpha	-1.71488	-18
FS off-multiple alpha	-1.78136	-16
FS off-multiple alpha	-1.84815	-14
FS off-multiple alpha	-1.91706	-12
FS off-multiple alpha	-1.98748	-10
FS off-multiple alpha	-2.06094	-8
FS off-multiple alpha	-2.13714	-6
FS off-multiple alpha	-2.21819	-4
FS off-multiple alpha	-2.3038	-2
FS off-multiple alpha	-2.39578	0
FS off-multiple alpha	-2.49535	2
FS off-multiple alpha	-2.60372	4
FS off-multiple alpha	-2.72393	6
FS off-multiple alpha	-2.8578	8
FS off-multiple alpha	-3.00958	10
FS off-multiple alpha	-3.1817	12
FS off-multiple alpha	-3.38175	14
FS off-multiple alpha	-3.61519	16
FS off-multiple alpha	-3.89265	18
FS off-multiple alpha	-4.22475	20
FS off-multiple alpha	-4.63031	22
FS off-multiple alpha	-5.12937	24
FS off-multiple alpha	-5.7538	26
FS off-multiple alpha	-6.54064	28
FS off-multiple alpha	-7.54331	30
FS off-multiple alpha	-8.81858	32
FS off-multiple alpha	-10.4247	34
FS off-multiple alpha	-12.3736	36
FS off-multiple alpha	-14.5623	38
FS off-multiple alpha	-15.0914	40
FS off-multiple alpha	-15.0914	42
FS off-multiple alpha	-15.0914	44
FS off-multiple alpha	-15.0914	46
FS off-multiple alpha	-15.0914	48
FS off-multiple alpha	-13.3839	50
FS off-multiple alpha	-11.3163	52
FS off-multiple alpha	-9.56717	54
FS off-multiple alpha	-8.16258	56
FS off-multiple alpha	-7.05943	58
FS off-multiple alpha	-6.19761	60
FS off-multiple alpha	-5.52248	62
FS off-multiple alpha	-4.98821	64
FS off-multiple alpha	-4.56231	66
FS off-multiple alpha	-4.21837	68
FS off-multiple alpha	-3.93849	70
FS off-multiple alpha	-3.70778	72
FS off-multiple alpha	-3.51623	74
FS off-multiple alpha	-3.35625	76
FS off-multiple alpha	-3.22117	78
FS off-multiple alpha	-3.10672	80
FS off-multiple alpha	-3.00837	82
FS off-multiple alpha	-2.92458	84
FS off-multiple alpha	-2.85234	86
FS off-multiple alpha	-2.7901	88
FS off-multiple alpha	-2.73607	90
FS off-multiple alpha	-2.68932	92
FS off-multiple alpha	-2.64804	94
FS off-multiple alpha	-2.61313	96
FS off-multiple alpha	-2.58247	98
FS off-multiple alpha	-2.55606	100
FS off-multiple alpha	-2.53299	102
FS off-multiple alpha	-2.51386	104
FS off-multiple alpha	-2.49717	106
FS off-multiple alpha	-2.4832	108
FS off-multiple alpha	-2.47136	110
FS off-multiple alpha	-2.46195	112
FS off-multiple alpha	-2.45376	114
FS off-multiple alpha	-2.44799	116
FS off-multiple alpha	-2.44374	118
FS off-multiple alpha	-2.44161	120
FS off-multiple alpha	-2.44161	122
FS off-multiple alpha	-2.44161	124
FS off-multiple alpha	-2.44161	126
FS off-multiple alpha	-2.44161	128
FS off-multiple alpha	-2.44252	130
FS off-multiple alpha	-2.44586	132
FS off-multiple alpha	-2.44951	134
FS off-multiple alpha	-2.45436	136
FS off-multiple alpha	-2.46013	138
FS off-multiple alpha	-2.4659	140
FS off-multiple alpha	-2.47258	142
FS off-multiple alpha	-2.47986	144
FS off-multiple alpha	-2.48806	146
FS off-multiple alpha	-2.49656	148
FS off-multiple alpha	-2.50567	150
FS off-multiple alpha	-2.51538	152
FS off-multiple alpha	-2.526	154
FS off-multiple alpha	-2.53693	156
FS off-multiple alpha	-2.54908	158
FS off-multiple alpha	-2.56152	160
FS off-multiple alpha	-2.57549	162
FS off-multiple alpha	-2.58975	164
FS off-multiple alpha	-2.60523	166
FS off-multiple alpha	-2.62163	168
FS off-multiple alpha	-2.63984	170
FS off-multiple alpha	-2.65927	172
FS off-multiple alpha	-2.68021	174
FS off-multiple alpha	-2.70268	176
FS off-multiple alpha	-2.72696	178
FS off-multiple alpha	-2.75368	180
FS off-multiple alpha	-2.78282	182
FS off-multiple alpha	-2.81439	184
FS off-multiple alpha	-2.849	186
FS off-multiple alpha	-2.88725	188
FS off-multiple alpha	-2.92883	190
[truncated: 220,972+ more rows]

## Sheet: FS theta
condition	Frequency Sliding (Hz)	latency
FS off-multiple theta	1.38705	-200
FS off-multiple theta	1.38705	-198
FS off-multiple theta	1.37908	-196
FS off-multiple theta	1.37908	-194
FS off-multiple theta	1.37574	-192
FS off-multiple theta	1.37301	-190
FS off-multiple theta	1.36762	-188
FS off-multiple theta	1.36345	-186
FS off-multiple theta	1.35874	-184
FS off-multiple theta	1.3485	-182
FS off-multiple theta	1.34136	-180
FS off-multiple theta	1.33339	-178
FS off-multiple theta	1.3208	-176
FS off-multiple theta	1.31123	-174
FS off-multiple theta	1.29704	-172
FS off-multiple theta	1.28566	-170
FS off-multiple theta	1.27124	-168
FS off-multiple theta	1.25705	-166
FS off-multiple theta	1.24225	-164
FS off-multiple theta	1.2251	-162
FS off-multiple theta	1.20848	-160
FS off-multiple theta	1.18996	-158
FS off-multiple theta	1.17152	-156
FS off-multiple theta	1.15148	-154
FS off-multiple theta	1.13107	-152
FS off-multiple theta	1.10967	-150
FS off-multiple theta	1.08751	-148
FS off-multiple theta	1.06459	-146
FS off-multiple theta	1.0403	-144
FS off-multiple theta	1.01587	-142
FS off-multiple theta	0.989456	-140
FS off-multiple theta	0.963501	-138
FS off-multiple theta	0.934891	-136
FS off-multiple theta	0.907266	-134
FS off-multiple theta	0.876379	-132
FS off-multiple theta	0.846857	-130
FS off-multiple theta	0.813313	-128
FS off-multiple theta	0.781818	-126
FS off-multiple theta	0.745618	-124
FS off-multiple theta	0.711847	-122
FS off-multiple theta	0.673977	-120
FS off-multiple theta	0.636335	-118
FS off-multiple theta	0.597327	-116
FS off-multiple theta	0.554677	-114
FS off-multiple theta	0.51233	-112
FS off-multiple theta	0.466188	-110
FS off-multiple theta	0.42035	-108
FS off-multiple theta	0.369958	-106
FS off-multiple theta	0.320173	-104
FS off-multiple theta	0.26538	-102
FS off-multiple theta	0.211194	-100
FS off-multiple theta	0.151544	-98
FS off-multiple theta	0.0923491	-96
FS off-multiple theta	0.0275378	-94
FS off-multiple theta	-0.0369692	-92
FS off-multiple theta	-0.107396	-90
FS off-multiple theta	-0.17752	-88
FS off-multiple theta	-0.253715	-86
FS off-multiple theta	-0.329453	-84
FS off-multiple theta	-0.411416	-82
FS off-multiple theta	-0.492771	-80
FS off-multiple theta	-0.579894	-78
FS off-multiple theta	-0.666258	-76
FS off-multiple theta	-0.757782	-74
FS off-multiple theta	-0.847637	-72
FS off-multiple theta	-0.941894	-70
FS off-multiple theta	-1.03387	-68
FS off-multiple theta	-1.12843	-66
FS off-multiple theta	-1.2192	-64
FS off-multiple theta	-1.31072	-62
FS off-multiple theta	-1.39663	-60
FS off-multiple theta	-1.48087	-58
FS off-multiple theta	-1.55752	-56
FS off-multiple theta	-1.62977	-54
FS off-multiple theta	-1.692	-52
FS off-multiple theta	-1.73753	-50
FS off-multiple theta	-1.79051	-48
FS off-multiple theta	-1.80675	-46
FS off-multiple theta	-1.80675	-44
FS off-multiple theta	-1.80675	-42
FS off-multiple theta	-1.80675	-40
FS off-multiple theta	-1.79734	-38
FS off-multiple theta	-1.79309	-36
FS off-multiple theta	-1.76425	-34
FS off-multiple theta	-1.70429	-32
FS off-multiple theta	-1.65087	-30
FS off-multiple theta	-1.58059	-28
FS off-multiple theta	-1.50212	-26
FS off-multiple theta	-1.41788	-24
FS off-multiple theta	-1.32788	-22
FS off-multiple theta	-1.23498	-20
FS off-multiple theta	-1.138	-18
FS off-multiple theta	-1.04086	-16
FS off-multiple theta	-0.941742	-14
FS off-multiple theta	-0.844602	-12
FS off-multiple theta	-0.746398	-10
FS off-multiple theta	-0.65199	-8
FS off-multiple theta	-0.557734	-6
FS off-multiple theta	-0.468334	-4
FS off-multiple theta	-0.37939	-2
FS off-multiple theta	-0.296062	0
FS off-multiple theta	-0.213644	2
FS off-multiple theta	-0.137146	4
FS off-multiple theta	-0.0617104	6
FS off-multiple theta	0.00735092	8
FS off-multiple theta	0.0759563	10
FS off-multiple theta	0.138035	12
FS off-multiple theta	0.199507	14
FS off-multiple theta	0.254755	16
FS off-multiple theta	0.309548	18
FS off-multiple theta	0.358422	20
FS off-multiple theta	0.406993	22
FS off-multiple theta	0.449796	24
FS off-multiple theta	0.492598	26
FS off-multiple theta	0.529936	28
FS off-multiple theta	0.567275	30
FS off-multiple theta	0.599604	32
FS off-multiple theta	0.632085	34
FS off-multiple theta	0.65971	36
FS off-multiple theta	0.687637	38
FS off-multiple theta	0.711164	40
FS off-multiple theta	0.73469	42
FS off-multiple theta	0.754574	44
FS off-multiple theta	0.771725	46
FS off-multiple theta	0.790698	48
FS off-multiple theta	0.804054	50
FS off-multiple theta	0.820295	52
FS off-multiple theta	0.830616	54
FS off-multiple theta	0.843062	56
FS off-multiple theta	0.85141	58
FS off-multiple theta	0.856874	60
FS off-multiple theta	0.864919	62
FS off-multiple theta	0.869169	64
FS off-multiple theta	0.871294	66
FS off-multiple theta	0.871294	68
FS off-multiple theta	0.878428	70
FS off-multiple theta	0.878428	72
FS off-multiple theta	0.877517	74
FS off-multiple theta	0.877517	76
FS off-multiple theta	0.870383	78
FS off-multiple theta	0.870383	80
FS off-multiple theta	0.869169	82
FS off-multiple theta	0.865222	84
FS off-multiple theta	0.85733	86
FS off-multiple theta	0.852017	88
FS off-multiple theta	0.845036	90
FS off-multiple theta	0.833045	92
FS off-multiple theta	0.823938	94
FS off-multiple theta	0.809519	96
FS off-multiple theta	0.798135	98
FS off-multiple theta	0.783412	100
FS off-multiple theta	0.76702	102
FS off-multiple theta	0.750172	104
FS off-multiple theta	0.729985	106
FS off-multiple theta	0.710253	108
FS off-multiple theta	0.686575	110
FS off-multiple theta	0.663049	112
FS off-multiple theta	0.635576	114
FS off-multiple theta	0.608256	116
FS off-multiple theta	0.57623	118
FS off-multiple theta	0.544052	120
FS off-multiple theta	0.507017	122
FS off-multiple theta	0.469223	124
FS off-multiple theta	0.426269	126
FS off-multiple theta	0.382404	128
FS off-multiple theta	0.33262	130
FS off-multiple theta	0.281013	132
FS off-multiple theta	0.223185	134
FS off-multiple theta	0.163079	136
FS off-multiple theta	0.0961432	138
FS off-multiple theta	0.0257163	140
FS off-multiple theta	-0.0519962	142
FS off-multiple theta	-0.133806	144
FS off-multiple theta	-0.223965	146
FS off-multiple theta	-0.31898	148
FS off-multiple theta	-0.422647	150
FS off-multiple theta	-0.532386	152
FS off-multiple theta	-0.651079	154
FS off-multiple theta	-0.776148	156
FS off-multiple theta	-0.910475	158
FS off-multiple theta	-1.05148	160
FS off-multiple theta	-1.20068	162
FS off-multiple theta	-1.35535	164
FS off-multiple theta	-1.51669	166
FS off-multiple theta	-1.68138	168
FS off-multiple theta	-1.84879	170
FS off-multiple theta	-2.01545	172
FS off-multiple theta	-2.17952	174
FS off-multiple theta	-2.33647	176
FS off-multiple theta	-2.48309	178
FS off-multiple theta	-2.61483	180
FS off-multiple theta	-2.72776	182
FS off-multiple theta	-2.81807	184
FS off-multiple theta	-2.82748	186
FS off-multiple theta	-2.82748	188
FS off-multiple theta	-2.82748	190
FS off-multiple theta	-2.82748	192
FS off-multiple theta	-2.82748	194
FS off-multiple theta	-2.75159	196
FS off-multiple theta	-2.64049	198
FS off-multiple theta	-2.50919	200
FS off-multiple theta	-2.35878	202
FS off-multiple theta	-2.19713	204
FS off-multiple theta	-2.02425	206
FS off-multiple theta	-1.84803	208
FS off-multiple theta	-1.66772	210
FS off-multiple theta	-1.49043	212
FS off-multiple theta	-1.31406	214
FS off-multiple theta	-1.14452	216
FS off-multiple theta	-0.978929	218
FS off-multiple theta	-0.822745	220
FS off-multiple theta	-0.671874	222
FS off-multiple theta	-0.531323	224
FS off-multiple theta	-0.396693	226
FS off-multiple theta	-0.271928	228
FS off-multiple theta	-0.153083	230
FS off-multiple theta	-0.0437994	232
FS off-multiple theta	0.0604744	234
FS off-multiple theta	0.155794	236
FS off-multiple theta	0.246559	238
FS off-multiple theta	0.329736	240
FS off-multiple theta	0.408814	242
FS off-multiple theta	0.481214	244
FS off-multiple theta	0.549972	246
FS off-multiple theta	0.612809	248
FS off-multiple theta	0.673067	250
FS off-multiple theta	0.728012	252
FS off-multiple theta	0.780528	254
FS off-multiple theta	0.828643	256
FS off-multiple theta	0.874633	258
FS off-multiple theta	0.917132	260
FS off-multiple theta	0.957506	262
FS off-multiple theta	0.994996	264
FS off-multiple theta	1.03066	266
FS off-multiple theta	1.06406	268
FS off-multiple theta	1.09593	270
FS off-multiple theta	1.12568	272
FS off-multiple theta	1.15406	274
FS off-multiple theta	1.18093	276
FS off-multiple theta	1.20628	278
FS off-multiple theta	1.23071	280
FS off-multiple theta	1.25378	282
FS off-multiple theta	1.2761	284
FS off-multiple theta	1.29704	286
FS off-multiple theta	1.31768	288
FS off-multiple theta	1.33696	290
FS off-multiple theta	1.35609	292
FS off-multiple theta	1.37384	294
FS off-multiple theta	1.39175	296
FS off-multiple theta	1.4083	298
FS off-multiple theta	1.42515	300
FS off-multiple theta	1.44078	302
FS off-multiple theta	1.45687	304
FS off-multiple theta	1.47159	306
FS off-multiple theta	1.48692	308
FS off-multiple theta	1.50104	310
FS off-multiple theta	1.51576	312
FS off-multiple theta	1.52942	314
FS off-multiple theta	1.54369	316
FS off-multiple theta	1.55674	318
FS off-multiple theta	1.57071	320
FS off-multiple theta	1.58346	322
FS off-multiple theta	1.59681	324
FS off-multiple theta	1.60941	326
FS off-multiple theta	1.62261	328
FS off-multiple theta	1.63476	330
FS off-multiple theta	1.64766	332
FS off-multiple theta	1.6598	334
FS off-multiple theta	1.67225	336
FS off-multiple theta	1.68409	338
FS off-multiple theta	1.69653	340
FS off-multiple theta	1.70837	342
FS off-multiple theta	1.72021	344
FS off-multiple theta	1.7319	346
FS off-multiple theta	1.74374	348
FS off-multiple theta	1.75512	350
FS off-multiple theta	1.76666	352
FS off-multiple theta	1.77804	354
FS off-multiple theta	1.78942	356
FS off-multiple theta	1.80066	358
FS off-multiple theta	1.81128	360
FS off-multiple theta	1.82221	362
FS off-multiple theta	1.83298	364
FS off-multiple theta	1.84391	366
FS off-multiple theta	1.85423	368
FS off-multiple theta	1.86471	370
FS off-multiple theta	1.87472	372
FS off-multiple theta	1.88505	374
FS off-multiple theta	1.89491	376
FS off-multiple theta	1.90508	378
FS off-multiple theta	1.91449	380
FS off-multiple theta	1.92451	382
FS off-multiple theta	1.93362	384
FS off-multiple theta	1.94333	386
FS off-multiple theta	1.95229	388
FS off-multiple theta	1.9617	390
FS off-multiple theta	1.9705	392
FS off-multiple theta	1.97976	394
FS off-multiple theta	1.98826	396
FS off-multiple theta	1.99736	398
FS off-multiple theta	2.00571	400
FS off-multiple theta	2.01467	402
FS off-multiple theta	2.02302	404
FS off-multiple theta	2.03167	406
FS off-multiple theta	2.04002	408
FS off-multiple theta	2.04882	410
FS off-multiple theta	2.05717	412
FS off-multiple theta	2.06567	414
FS off-multiple theta	2.07401	416
FS off-multiple theta	2.08282	418
FS off-multiple theta	2.09147	420
FS off-multiple theta	2.10027	422
FS off-multiple theta	2.10908	424
FS off-multiple theta	2.11788	426
FS off-multiple theta	2.12699	428
FS off-multiple theta	2.13609	430
FS off-multiple theta	2.1455	432
FS off-multiple theta	2.15491	434
FS off-multiple theta	2.16463	436
FS off-multiple theta	2.17434	438
FS off-multiple theta	2.18436	440
FS off-multiple theta	2.19438	442
FS off-multiple theta	2.20515	444
FS off-multiple theta	2.21563	446
FS off-multiple theta	2.22656	448
FS off-multiple theta	2.23748	450
FS off-multiple theta	2.24902	452
FS off-multiple theta	2.26025	454
FS off-multiple theta	2.27224	456
FS off-multiple theta	2.28393	458
FS off-multiple theta	2.29622	460
FS off-multiple theta	2.30837	462
FS off-multiple theta	2.32096	464
FS off-multiple theta	2.33341	466
FS off-multiple theta	2.34631	468
FS off-multiple theta	2.35906	470
FS off-multiple theta	2.37227	472
FS off-multiple theta	2.38517	474
FS off-multiple theta	2.39807	476
FS off-multiple theta	2.41127	478
FS off-multiple theta	2.42433	480
FS off-multiple theta	2.43723	482
FS off-multiple theta	2.45013	484
FS off-multiple theta	2.46273	486
FS off-multiple theta	2.47533	488
FS off-multiple theta	2.48777	490
FS off-multiple theta	2.49961	492
FS off-multiple theta	2.51145	494
FS off-multiple theta	2.52253	496
FS off-multiple theta	2.53376	498
FS off-multiple theta	2.54439	500
FS off-multiple theta	2.55456	502
FS off-multiple theta	2.56382	504
FS off-multiple theta	2.57292	506
FS off-multiple theta	2.58142	508
FS off-multiple theta	2.58931	510
FS off-multiple theta	2.5963	512
FS off-multiple theta	2.60297	514
FS off-multiple theta	2.60889	516
FS off-multiple theta	2.61421	518
FS off-multiple theta	2.61861	520
FS off-multiple theta	2.62225	522
FS off-multiple theta	2.62574	524
FS off-multiple theta	2.62787	526
FS off-multiple theta	2.62923	528
FS off-multiple theta	2.62923	530
FS off-multiple theta	2.62923	532
FS off-multiple theta	2.62923	534
FS off-multiple theta	2.62923	536
FS off-multiple theta	2.62878	538
FS off-multiple theta	2.62696	540
FS off-multiple theta	2.62468	542
FS off-multiple theta	2.62149	544
FS off-multiple theta	2.6183	546
FS off-multiple theta	2.61421	548
FS off-multiple theta	2.61041	550
FS off-multiple theta	2.60525	552
FS off-multiple theta	2.60055	554
FS off-multiple theta	2.59508	556
FS off-multiple theta	2.58962	558
FS off-multiple theta	2.5837	560
FS off-multiple theta	2.57748	562
FS off-multiple theta	2.57064	564
FS off-multiple theta	2.56381	566
FS off-multiple theta	2.55607	568
FS off-multiple theta	2.54879	570
FS off-multiple theta	2.5409	572
FS off-multiple theta	2.53179	574
FS off-multiple theta	2.52344	576
FS off-multiple theta	2.51266	578
FS off-multiple theta	2.50341	580
FS off-multiple theta	2.4899	582
FS off-multiple theta	2.47942	584
FS off-multiple theta	2.46455	586
FS off-multiple theta	2.45059	588
FS off-multiple theta	2.43541	590
FS off-multiple theta	2.41476	592
FS off-multiple theta	2.3961	594
FS off-multiple theta	2.36969	596
FS off-multiple theta	2.3457	598
FS off-multiple theta	2.31216	600
FS off-multiple theta	2.28104	602
FS off-multiple theta	2.23779	604
FS off-multiple theta	2.19665	606
FS off-multiple theta	2.14049	608
FS off-multiple theta	2.0857	610
FS off-multiple theta	2.01239	612
FS off-multiple theta	1.93862	614
FS off-multiple theta	1.84194	616
FS off-multiple theta	1.74192	618
FS off-multiple theta	1.61214	620
FS off-multiple theta	1.47357	622
FS off-multiple theta	1.29628	624
FS off-multiple theta	1.10155	626
FS off-multiple theta	0.852928	628
FS off-multiple theta	0.570765	630
FS off-multiple theta	0.210587	632
FS off-multiple theta	-0.210153	634
FS off-multiple theta	-0.751711	636
FS off-multiple theta	-1.40179	638
FS off-multiple theta	-2.24464	640
FS off-multiple theta	-3.27053	642
FS off-multiple theta	-4.59149	644
FS off-multiple theta	-6.16274	646
FS off-multiple theta	-8.04984	648
FS off-multiple theta	-10.0054	650
FS off-multiple theta	-10.1241	652
FS off-multiple theta	-10.1241	654
FS off-multiple theta	-10.1241	656
FS off-multiple theta	-10.1241	658
FS off-multiple theta	-10.1241	660
FS off-multiple theta	-8.28875	662
FS off-multiple theta	-6.45279	664
FS off-multiple theta	-4.92147	666
FS off-multiple theta	-3.64635	668
FS off-multiple theta	-2.66098	670
FS off-multiple theta	-1.862	672
FS off-multiple theta	-1.25183	674
FS off-multiple theta	-0.751863	676
FS off-multiple theta	-0.368006	678
FS off-multiple theta	-0.045773	680
FS off-multiple theta	0.175221	682
FS off-multiple theta	0.418224	684
FS off-multiple theta	0.567578	686
FS off-multiple theta	0.733324	688
FS off-multiple theta	0.841241	690
FS off-multiple theta	0.954774	692
FS off-multiple theta	1.03552	694
FS off-multiple theta	1.11536	696
FS off-multiple theta	1.17896	698
FS off-multiple theta	1.23739	700
FS off-multiple theta	1.2893	702
FS off-multiple theta	1.33332	704
FS off-multiple theta	1.37825	706
FS off-multiple theta	1.41316	708
FS off-multiple theta	1.45368	710
FS off-multiple theta	1.48267	712
FS off-multiple theta	1.52092	714
FS off-multiple theta	1.54733	716
FS off-multiple theta	1.57404	718
FS off-multiple theta	1.61017	720
FS off-multiple theta	1.63521	722
FS off-multiple theta	1.67316	724
FS off-multiple theta	1.69957	726
FS off-multiple theta	1.73008	728
FS off-multiple theta	1.76666	730
FS off-multiple theta	1.79747	732
FS off-multiple theta	1.83815	734
FS off-multiple theta	1.87199	736
FS off-multiple theta	1.91434	738
FS off-multiple theta	1.95153	740
FS off-multiple theta	1.99554	742
FS off-multiple theta	2.03577	744
FS off-multiple theta	2.0816	746
FS off-multiple theta	2.12471	748
FS off-multiple theta	2.17176	750
FS off-multiple theta	2.21745	752
FS off-multiple theta	2.26541	754
FS off-multiple theta	2.31262	756
FS off-multiple theta	2.36043	758
FS off-multiple theta	2.40869	760
FS off-multiple theta	2.45559	762
FS off-multiple theta	2.50325	764
FS off-multiple theta	2.54757	766
FS off-multiple theta	2.59311	768
FS off-multiple theta	2.63394	770
FS off-multiple theta	2.67613	772
FS off-multiple theta	2.71195	774
FS off-multiple theta	2.74868	776
FS off-multiple theta	2.77813	778
FS off-multiple theta	2.80834	780
FS off-multiple theta	2.83019	782
FS off-multiple theta	2.85205	784
FS off-multiple theta	2.86434	786
FS off-multiple theta	2.86434	788
FS off-multiple theta	2.87011	790
FS off-multiple theta	2.87011	792
FS off-multiple theta	2.87011	794
FS off-multiple theta	2.86434	796
FS off-multiple theta	2.86222	798
FS off-multiple theta	2.84856	800
FS off-multiple theta	2.827	802
FS off-multiple theta	2.80576	804
FS off-multiple theta	2.77783	806
FS off-multiple theta	2.75051	808
FS off-multiple theta	2.71803	810
FS off-multiple theta	2.68554	812
FS off-multiple theta	2.64972	814
FS off-multiple theta	2.61421	816
FS off-multiple theta	2.57626	818
FS off-multiple theta	2.53892	820
FS off-multiple theta	2.50098	822
FS off-multiple theta	2.46394	824
FS off-multiple theta	2.4266	826
FS off-multiple theta	2.39048	828
FS off-multiple theta	2.35496	830
FS off-multiple theta	2.32127	832
FS off-multiple theta	2.2897	834
FS off-multiple theta	2.25782	836
FS off-multiple theta	2.2305	838
FS off-multiple theta	2.20045	840
FS off-multiple theta	2.17707	842
FS off-multiple theta	2.15036	844
FS off-multiple theta	2.13063	846
FS off-multiple theta	2.10756	848
FS off-multiple theta	2.09238	850
FS off-multiple theta	2.07599	852
FS off-multiple theta	2.06142	854
FS off-multiple theta	2.05292	856
FS off-multiple theta	2.04199	858
FS off-multiple theta	2.0347	860
FS off-multiple theta	2.03197	862
FS off-multiple theta	2.03197	864
FS off-multiple theta	2.02954	866
FS off-multiple theta	2.02954	868
FS off-multiple theta	2.0171	870
FS off-multiple theta	2.0171	872
FS off-multiple theta	2.00829	874
FS off-multiple theta	2.00829	876
FS off-multiple theta	2.00222	878
FS off-multiple theta	2.00374	880
FS off-multiple theta	2.00161	882
FS off-multiple theta	2.00404	884
FS off-multiple theta	2.00586	886
FS off-multiple theta	2.0092	888
FS off-multiple theta	2.01042	890
FS off-multiple theta	2.01345	892
FS off-multiple theta	2.01345	894
FS off-multiple theta	2.00951	896
FS off-multiple theta	2.00951	898
FS off-multiple theta	2.00192	900
FS off-multiple theta	2.00192	902
FS off-multiple theta	1.99129	904
FS off-multiple theta	1.99129	906
FS off-multiple theta	1.97824	908
FS off-multiple theta	1.97824	910
FS off-multiple theta	1.97338	912
FS off-multiple theta	1.96883	914
FS off-multiple theta	1.96003	916
FS off-multiple theta	1.95153	918
FS off-multiple theta	1.94363	920
FS off-multiple theta	1.92785	922
FS off-multiple theta	1.91449	924
FS off-multiple theta	1.90144	926
FS off-multiple theta	1.88019	928
FS off-multiple theta	1.86501	930
FS off-multiple theta	1.84285	932
FS off-multiple theta	1.82403	934
FS off-multiple theta	1.8046	936
FS off-multiple theta	1.77971	938
FS off-multiple theta	1.75785	940
FS off-multiple theta	1.73205	942
FS off-multiple theta	1.70959	944
FS off-multiple theta	1.68287	946
FS off-multiple theta	1.65889	948
FS off-multiple theta	1.63187	950
FS off-multiple theta	1.60698	952
FS off-multiple theta	1.57996	954
FS off-multiple theta	1.55507	956
FS off-multiple theta	1.52866	958
FS off-multiple theta	1.50377	960
FS off-multiple theta	1.47766	962
FS off-multiple theta	1.45247	964
FS off-multiple theta	1.42788	966
FS off-multiple theta	1.40329	968
FS off-multiple theta	1.37961	970
FS off-multiple theta	1.35624	972
FS off-multiple theta	1.33408	974
FS off-multiple theta	1.31101	976
FS off-multiple theta	1.29006	978
FS off-multiple theta	1.2682	980
FS off-multiple theta	1.24938	982
FS off-multiple theta	1.22904	984
FS off-multiple theta	1.21144	986
FS off-multiple theta	1.19171	988
FS off-multiple theta	1.17592	990
FS off-multiple theta	1.15831	992
FS off-multiple theta	1.14435	994
FS off-multiple theta	1.12765	996
FS off-multiple theta	1.1149	998
FS off-multiple theta	1.10398	1000
FS off-multiple theta	0.199451	-200
FS off-multiple theta	0.215388	-198
FS off-multiple theta	0.229656	-196
FS off-multiple theta	0.244075	-194
FS off-multiple theta	0.256976	-192
FS off-multiple theta	0.27003	-190
FS off-multiple theta	0.281565	-188
FS off-multiple theta	0.293328	-186
FS off-multiple theta	0.303876	-184
FS off-multiple theta	0.314578	-182
FS off-multiple theta	0.323988	-180
FS off-multiple theta	0.333702	-178
FS off-multiple theta	0.342353	-176
FS off-multiple theta	0.351081	-174
FS off-multiple theta	0.358898	-172
FS off-multiple theta	0.365956	-170
FS off-multiple theta	0.373772	-168
FS off-multiple theta	0.380223	-166
FS off-multiple theta	0.387357	-164
FS off-multiple theta	0.393049	-162
FS off-multiple theta	0.399348	-160
FS off-multiple theta	0.404432	-158
FS off-multiple theta	0.409973	-156
FS off-multiple theta	0.41445	-154
FS off-multiple theta	0.419307	-152
FS off-multiple theta	0.423177	-150
FS off-multiple theta	0.427351	-148
FS off-multiple theta	0.43069	-146
FS off-multiple theta	0.433423	-144
FS off-multiple theta	0.436762	-142
FS off-multiple theta	0.438811	-140
FS off-multiple theta	0.441467	-138
FS off-multiple theta	0.442833	-136
FS off-multiple theta	0.443668	-134
FS off-multiple theta	0.444351	-132
FS off-multiple theta	0.445565	-130
FS off-multiple theta	0.445565	-128
FS off-multiple theta	0.444351	-126
FS off-multiple theta	0.444351	-124
FS off-multiple theta	0.443668	-122
FS off-multiple theta	0.443668	-120
FS off-multiple theta	0.442909	-118
FS off-multiple theta	0.441164	-116
FS off-multiple theta	0.438431	-114
FS off-multiple theta	0.436003	-112
FS off-multiple theta	0.432209	-110
FS off-multiple theta	0.428869	-108
FS off-multiple theta	0.424088	-106
FS off-multiple theta	0.419686	-104
FS off-multiple theta	0.413843	-102
FS off-multiple theta	0.408379	-100
FS off-multiple theta	0.401776	-98
FS off-multiple theta	0.395022	-96
FS off-multiple theta	0.387129	-94
FS off-multiple theta	0.379009	-92
FS off-multiple theta	0.369826	-90
FS off-multiple theta	0.360567	-88
FS off-multiple theta	0.349943	-86
FS off-multiple theta	0.339242	-84
FS off-multiple theta	0.326872	-82
FS off-multiple theta	0.314729	-80
FS off-multiple theta	0.300613	-78
FS off-multiple theta	0.286801	-76
FS off-multiple theta	0.271168	-74
FS off-multiple theta	0.255079	-72
FS off-multiple theta	0.237548	-70
FS off-multiple theta	0.219031	-68
FS off-multiple theta	0.199223	-66
FS off-multiple theta	0.178201	-64
FS off-multiple theta	0.155662	-62
FS off-multiple theta	0.13168	-60
FS off-multiple theta	0.106257	-58
FS off-multiple theta	0.0789361	-56
FS off-multiple theta	0.0499454	-54
FS off-multiple theta	0.0185266	-52
FS off-multiple theta	-0.01441	-50
FS off-multiple theta	-0.0506859	-48
FS off-multiple theta	-0.0884795	-46
FS off-multiple theta	-0.130068	-44
FS off-multiple theta	-0.173781	-42
FS off-multiple theta	-0.221896	-40
FS off-multiple theta	-0.272743	-38
FS off-multiple theta	-0.329054	-36
FS off-multiple theta	-0.388249	-34
FS off-multiple theta	-0.454274	-32
FS off-multiple theta	-0.524246	-30
FS off-multiple theta	-0.602262	-28
FS off-multiple theta	-0.685134	-26
FS off-multiple theta	-0.778177	-24
FS off-multiple theta	-0.877443	-22
FS off-multiple theta	-0.989002	-20
FS off-multiple theta	-1.10876	-18
FS off-multiple theta	-1.24354	-16
FS off-multiple theta	-1.3891	-14
FS off-multiple theta	-1.55318	-12
FS off-multiple theta	-1.73091	-10
FS off-multiple theta	-1.93142	-8
FS off-multiple theta	-2.14892	-6
FS off-multiple theta	-2.39374	-4
FS off-multiple theta	-2.65921	-2
FS off-multiple theta	-2.95625	0
FS off-multiple theta	-3.27605	2
FS off-multiple theta	-3.62925	4
FS off-multiple theta	-4.0037	6
FS off-multiple theta	-4.40728	8
FS off-multiple theta	-4.82256	10
FS off-multiple theta	-5.2515	12
FS off-multiple theta	-5.66844	14
FS off-multiple theta	-6.06869	16
FS off-multiple theta	-6.42113	18
FS off-multiple theta	-6.7165	20
FS off-multiple theta	-6.82547	22
FS off-multiple theta	-6.82547	24
FS off-multiple theta	-6.82547	26
FS off-multiple theta	-6.82547	28
FS off-multiple theta	-6.82547	30
FS off-multiple theta	-6.7171	32
FS off-multiple theta	-6.51584	34
FS off-multiple theta	-6.33112	36
FS off-multiple theta	-6.33112	38
FS off-multiple theta	-6.33112	40
FS off-multiple theta	-6.33112	42
FS off-multiple theta	-6.33112	44
FS off-multiple theta	-6.42022	46
FS off-multiple theta	-6.91988	48
FS off-multiple theta	-7.72008	50
FS off-multiple theta	-8.95224	52
FS off-multiple theta	-10.7613	54
FS off-multiple theta	-13.3031	56
FS off-multiple theta	-16.2294	58
FS off-multiple theta	-16.2294	60
FS off-multiple theta	-16.2294	62
FS off-multiple theta	-16.2294	64
FS off-multiple theta	-16.2294	66
FS off-multiple theta	-15.6243	68
FS off-multiple theta	-12.1142	70
FS off-multiple theta	-9.32365	72
FS off-multiple theta	-7.23453	74
FS off-multiple theta	-5.71185	76
FS off-multiple theta	-4.57455	78
FS off-multiple theta	-3.72927	80
FS off-multiple theta	-3.07175	82
FS off-multiple theta	-2.56511	84
FS off-multiple theta	-2.15454	86
FS off-multiple theta	-1.82805	88
FS off-multiple theta	-1.55393	90
FS off-multiple theta	-1.33036	92
FS off-multiple theta	-1.13714	94
FS off-multiple theta	-0.976253	96
FS off-multiple theta	-0.834185	98
FS off-multiple theta	-0.713822	100
FS off-multiple theta	-0.605601	102
FS off-multiple theta	-0.512558	104
FS off-multiple theta	-0.428016	106
FS off-multiple theta	-0.354402	108
FS off-multiple theta	-0.286707	110
FS off-multiple theta	-0.227057	112
FS off-multiple theta	-0.172112	114
FS off-multiple theta	-0.123086	116
FS off-multiple theta	-0.0775514	118
FS off-multiple theta	-0.0368738	120
FS off-multiple theta	0.00122356	122
FS off-multiple theta	0.0356779	124
FS off-multiple theta	0.0677037	126
FS off-multiple theta	0.0969977	128
FS off-multiple theta	0.124319	130
FS off-multiple theta	0.149515	132
FS off-multiple theta	0.172889	134
FS off-multiple theta	0.194594	136
FS off-multiple theta	0.214629	138
FS off-multiple theta	0.233449	140
FS off-multiple theta	0.250601	142
FS off-multiple theta	0.267146	144
FS off-multiple theta	0.282172	146
FS off-multiple theta	0.29644	148
FS off-multiple theta	0.309341	150
FS off-multiple theta	0.321787	152
FS off-multiple theta	0.332867	154
FS off-multiple theta	0.343795	156
FS off-multiple theta	0.353661	158
FS off-multiple theta	0.363072	160
FS off-multiple theta	0.371268	162
FS off-multiple theta	0.379616	164
FS off-multiple theta	0.38675	166
FS off-multiple theta	0.394035	168
FS off-multiple theta	0.399955	170
FS off-multiple theta	0.406178	172
FS off-multiple theta	0.41149	174
FS off-multiple theta	0.41665	176
FS off-multiple theta	0.421052	178
FS off-multiple theta	0.425606	180
FS off-multiple theta	0.429248	182
FS off-multiple theta	0.433043	184
FS off-multiple theta	0.435927	186
FS off-multiple theta	0.439115	188
FS off-multiple theta	0.441543	190
FS off-multiple theta	0.443971	192
FS off-multiple theta	0.445793	194
FS off-multiple theta	0.447463	196
FS off-multiple theta	0.449132	198
FS off-multiple theta	0.450195	200
FS off-multiple theta	0.451106	202
FS off-multiple theta	0.451712	204
FS off-multiple theta	0.451864	206
FS off-multiple theta	0.452168	208
FS off-multiple theta	0.452168	210
FS off-multiple theta	0.452927	212
FS off-multiple theta	0.452927	214
FS off-multiple theta	0.452016	216
FS off-multiple theta	0.452016	218
FS off-multiple theta	0.451864	220
FS off-multiple theta	0.451105	222
FS off-multiple theta	0.449739	224
FS off-multiple theta	0.44898	226
FS off-multiple theta	0.447766	228
FS off-multiple theta	0.446096	230
FS off-multiple theta	0.44473	232
FS off-multiple theta	0.442757	234
FS off-multiple theta	0.440936	236
FS off-multiple theta	0.438508	238
FS off-multiple theta	0.436534	240
FS off-multiple theta	0.433802	242
FS off-multiple theta	0.431374	244
FS off-multiple theta	0.428642	246
FS off-multiple theta	0.425454	248
FS off-multiple theta	0.422418	250
FS off-multiple theta	0.418928	252
FS off-multiple theta	0.415285	254
FS off-multiple theta	0.411338	256
FS off-multiple theta	0.407392	258
FS off-multiple theta	0.40299	260
FS off-multiple theta	0.398589	262
FS off-multiple theta	0.39358	264
FS off-multiple theta	0.388571	266
FS off-multiple theta	0.382955	268
FS off-multiple theta	0.377339	270
FS off-multiple theta	0.371268	272
FS off-multiple theta	0.364893	274
FS off-multiple theta	0.357911	276
FS off-multiple theta	0.350929	278
FS off-multiple theta	0.343188	280
FS off-multiple theta	0.335295	282
FS off-multiple theta	0.326644	284
FS off-multiple theta	0.317385	286
FS off-multiple theta	0.307671	288
FS off-multiple theta	0.297654	290
FS off-multiple theta	0.286726	292
FS off-multiple theta	0.27519	294
FS off-multiple theta	0.262743	296
FS off-multiple theta	0.249539	298
FS off-multiple theta	0.235575	300
FS off-multiple theta	0.2207	302
FS off-multiple theta	0.204611	304
FS off-multiple theta	0.187764	306
FS off-multiple theta	0.169549	308
FS off-multiple theta	0.14997	310
FS off-multiple theta	0.129024	312
FS off-multiple theta	0.10656	314
FS off-multiple theta	0.0825782	316
FS off-multiple theta	0.0566239	318
FS off-multiple theta	0.0288477	320
FS off-multiple theta	-0.0013566	322
FS off-multiple theta	-0.0338383	324
FS off-multiple theta	-0.0688996	326
FS off-multiple theta	-0.106845	328
FS off-multiple theta	-0.147978	330
FS off-multiple theta	-0.192754	332
FS off-multiple theta	-0.241476	334
FS off-multiple theta	-0.294448	336
FS off-multiple theta	-0.352429	338
FS off-multiple theta	-0.41557	340
FS off-multiple theta	-0.485238	342
FS off-multiple theta	-0.561281	344
FS off-multiple theta	-0.645216	346
FS off-multiple theta	-0.7375	348
FS off-multiple theta	-0.839649	350
FS off-multiple theta	-0.952423	352
FS off-multiple theta	-1.07764	354
FS off-multiple theta	-1.21668	356
FS off-multiple theta	-1.37119	358
FS off-multiple theta	-1.54301	360
FS off-multiple theta	-1.73486	362
FS off-multiple theta	-1.94826	364
FS off-multiple theta	-2.18611	366
FS off-multiple theta	-2.45021	368
FS off-multiple theta	-2.74299	370
FS off-multiple theta	-3.06553	372
FS off-multiple theta	-3.41873	374
FS off-multiple theta	-3.80092	376
FS off-multiple theta	-4.20875	378
FS off-multiple theta	-4.63481	380
FS off-multiple theta	-5.06784	382
FS off-multiple theta	-5.49131	384
FS off-multiple theta	-5.88458	386
FS off-multiple theta	-6.22275	388
FS off-multiple theta	-6.32915	390
FS off-multiple theta	-6.32915	392
FS off-multiple theta	-6.32915	394
FS off-multiple theta	-6.32915	396
FS off-multiple theta	-6.32915	398
FS off-multiple theta	-6.11938	400
FS off-multiple theta	-5.76118	402
FS off-multiple theta	-5.35683	404
FS off-multiple theta	-4.92957	406
FS off-multiple theta	-4.49926	408
FS off-multiple theta	-4.08019	410
FS off-multiple theta	-3.68253	412
FS off-multiple theta	-3.31187	414
FS off-multiple theta	-2.97082	416
FS off-multiple theta	-2.66027	418
FS off-multiple theta	-2.37948	420
FS off-multiple theta	-2.12646	422
FS off-multiple theta	-1.89909	424
FS off-multiple theta	-1.69494	426
FS off-multiple theta	-1.51189	428
FS off-multiple theta	-1.34782	430
FS off-multiple theta	-1.20043	432
FS off-multiple theta	-1.06793	434
FS off-multiple theta	-0.94878	436
FS off-multiple theta	-0.841166	438
FS off-multiple theta	-0.744026	440
FS off-multiple theta	-0.656144	442
FS off-multiple theta	-0.576458	444
FS off-multiple theta	-0.503907	446
FS off-multiple theta	-0.438034	448
FS off-multiple theta	-0.377928	450
FS off-multiple theta	-0.322983	452
FS off-multiple theta	-0.272743	454
FS off-multiple theta	-0.226601	456
FS off-multiple theta	-0.184254	458
FS off-multiple theta	-0.145398	460
FS off-multiple theta	-0.109578	462
FS off-multiple theta	-0.0766406	464
FS off-multiple theta	-0.0459809	466
FS off-multiple theta	-0.0177493	468
FS off-multiple theta	0.00850916	470
FS off-multiple theta	0.0326424	472
FS off-multiple theta	0.0551062	474
FS off-multiple theta	0.0759006	476
FS off-multiple theta	0.0953283	478
FS off-multiple theta	0.11339	480
FS off-multiple theta	0.130086	482
FS off-multiple theta	0.145872	484
FS off-multiple theta	0.160443	486
FS off-multiple theta	0.1738	488
FS off-multiple theta	0.186549	490
FS off-multiple theta	0.198389	492
FS off-multiple theta	0.209317	494
FS off-multiple theta	0.219637	496
FS off-multiple theta	0.2292	498
FS off-multiple theta	0.238003	500
FS off-multiple theta	0.2462	502
FS off-multiple theta	0.254092	504
FS off-multiple theta	0.261226	506
FS off-multiple theta	0.267753	508
FS off-multiple theta	0.274127	510
FS off-multiple theta	0.279744	512
FS off-multiple theta	0.284904	514
FS off-multiple theta	0.289913	516
FS off-multiple theta	0.294466	518
FS off-multiple theta	0.298564	520
FS off-multiple theta	0.302207	522
FS off-multiple theta	0.305546	524
FS off-multiple theta	0.308733	526
FS off-multiple theta	0.311617	528
FS off-multiple theta	0.313894	530
FS off-multiple theta	0.316171	532
FS off-multiple theta	0.318296	534
FS off-multiple theta	0.319814	536
FS off-multiple theta	0.32118	538
FS off-multiple theta	0.322394	540
FS off-multiple theta	0.323153	542
FS off-multiple theta	0.323912	544
FS off-multiple theta	0.324215	546
FS off-multiple theta	0.324215	548
FS off-multiple theta	0.324215	550
FS off-multiple theta	0.324215	552
FS off-multiple theta	0.324215	554
FS off-multiple theta	0.323761	556
FS off-multiple theta	0.32285	558
FS off-multiple theta	0.321939	560
FS off-multiple theta	0.320877	562
FS off-multiple theta	0.31951	564
FS off-multiple theta	0.318144	566
FS off-multiple theta	0.316474	568
FS off-multiple theta	0.314653	570
FS off-multiple theta	0.31268	572
FS off-multiple theta	0.310555	574
FS off-multiple theta	0.308127	576
FS off-multiple theta	0.305546	578
FS off-multiple theta	0.302966	580
FS off-multiple theta	0.300234	582
FS off-multiple theta	0.297046	584
FS off-multiple theta	0.294011	586
FS off-multiple theta	0.290672	588
FS off-multiple theta	0.28718	590
FS off-multiple theta	0.283538	592
FS off-multiple theta	0.279744	594
FS off-multiple theta	0.275493	596
FS off-multiple theta	0.271244	598
FS off-multiple theta	0.266994	600
FS off-multiple theta	0.26244	602
FS off-multiple theta	0.257583	604
FS off-multiple theta	0.252574	606
FS off-multiple theta	0.247262	608
FS off-multiple theta	0.24195	610
FS off-multiple theta	0.236334	612
FS off-multiple theta	0.230566	614
FS off-multiple theta	0.224343	616
FS off-multiple theta	0.217968	618
FS off-multiple theta	0.211442	620
FS off-multiple theta	0.20446	622
FS off-multiple theta	0.197326	624
FS off-multiple theta	0.19004	626
FS off-multiple theta	0.182148	628
FS off-multiple theta	0.173952	630
FS off-multiple theta	0.165603	632
FS off-multiple theta	0.156951	634
FS off-multiple theta	0.147845	636
FS off-multiple theta	0.138131	638
FS off-multiple theta	0.128113	640
FS off-multiple theta	0.117792	642
FS off-multiple theta	0.107015	644
FS off-multiple theta	0.09548	646
FS off-multiple theta	0.0836411	648
FS off-multiple theta	0.0711951	650
FS off-multiple theta	0.0582938	652
FS off-multiple theta	0.0444813	654
FS off-multiple theta	0.0302138	656
FS off-multiple theta	0.0150356	658
FS off-multiple theta	-0.000597954	660
FS off-multiple theta	-0.0172939	662
FS off-multiple theta	-0.0347486	664
FS off-multiple theta	-0.0529628	666
FS off-multiple theta	-0.0722389	668
FS off-multiple theta	-0.0928817	670
FS off-multiple theta	-0.114283	672
FS off-multiple theta	-0.13705	674
FS off-multiple theta	-0.16088	676
FS off-multiple theta	-0.186379	678
FS off-multiple theta	-0.213093	680
FS off-multiple theta	-0.24178	682
FS off-multiple theta	-0.271984	684
FS off-multiple theta	-0.304162	686
FS off-multiple theta	-0.338009	688
FS off-multiple theta	-0.374285	690
FS off-multiple theta	-0.412838	692
FS off-multiple theta	-0.454123	694
FS off-multiple theta	-0.497836	696
FS off-multiple theta	-0.544888	698
FS off-multiple theta	-0.594824	700
FS off-multiple theta	-0.648555	702
FS off-multiple theta	-0.705929	704
FS off-multiple theta	-0.767552	706
FS off-multiple theta	-0.833426	708
FS off-multiple theta	-0.904459	710
FS off-multiple theta	-0.980654	712
FS off-multiple theta	-1.06262	714
FS off-multiple theta	-1.1508	716
FS off-multiple theta	-1.24582	718
FS off-multiple theta	-1.34766	720
FS off-multiple theta	-1.45755	722
FS off-multiple theta	-1.57579	724
FS off-multiple theta	-1.70283	726
FS off-multiple theta	-1.83898	728
FS off-multiple theta	-1.98484	730
FS off-multiple theta	-2.14088	732
FS off-multiple theta	-2.30693	734
FS off-multiple theta	-2.48284	736
FS off-multiple theta	-2.66832	738
FS off-multiple theta	-2.86245	740
FS off-multiple theta	-3.06386	742
FS off-multiple theta	-3.27044	744
FS off-multiple theta	-3.47914	746
FS off-multiple theta	-3.68708	748
FS off-multiple theta	-3.88956	750
FS off-multiple theta	-4.08126	752
FS off-multiple theta	-4.25687	754
FS off-multiple theta	-4.41047	756
FS off-multiple theta	-4.53615	758
FS off-multiple theta	-4.58259	760
FS off-multiple theta	-4.58259	762
FS off-multiple theta	-4.58259	764
FS off-multiple theta	-4.58259	766
FS off-multiple theta	-4.58259	768
FS off-multiple theta	-4.5152	770
FS off-multiple theta	-4.38452	772
FS off-multiple theta	-4.22727	774
FS off-multiple theta	-4.04969	776
FS off-multiple theta	-3.85692	778
FS off-multiple theta	-3.65551	780
FS off-multiple theta	-3.44924	782
FS off-multiple theta	-3.24312	784
FS off-multiple theta	-3.03973	786
FS off-multiple theta	-2.84256	788
FS off-multiple theta	-2.65238	790
FS off-multiple theta	-2.47161	792
FS off-multiple theta	-2.29994	794
FS off-multiple theta	-2.1386	796
FS off-multiple theta	-1.98651	798
FS off-multiple theta	-1.8452	800
FS off-multiple theta	-1.7127	802
FS off-multiple theta	-1.5896	804
FS off-multiple theta	-1.47486	806
FS off-multiple theta	-1.36846	808
FS off-multiple theta	-1.26904	810
FS off-multiple theta	-1.17721	812
FS off-multiple theta	-1.0913	814
FS off-multiple theta	-1.01192	816
FS off-multiple theta	-0.937245	818
FS off-multiple theta	-0.868335	820
FS off-multiple theta	-0.803676	822
FS off-multiple theta	-0.743722	824
FS off-multiple theta	-0.687259	826
FS off-multiple theta	-0.634439	828
FS off-multiple theta	-0.584959	830
FS off-multiple theta	-0.538969	832
FS off-multiple theta	-0.495103	834
FS off-multiple theta	-0.454274	836
FS off-multiple theta	-0.415721	838
FS off-multiple theta	-0.379294	840
FS off-multiple theta	-0.345143	842
FS off-multiple theta	-0.312662	844
FS off-multiple theta	-0.28185	846
FS off-multiple theta	-0.252708	848
FS off-multiple theta	-0.225235	850
FS off-multiple theta	-0.199129	852
FS off-multiple theta	-0.174237	854
FS off-multiple theta	-0.150407	856
FS off-multiple theta	-0.128095	858
FS off-multiple theta	-0.106238	860
FS off-multiple theta	-0.0860515	862
FS off-multiple theta	-0.0663195	864
FS off-multiple theta	-0.0478024	866
FS off-multiple theta	-0.0297399	868
FS off-multiple theta	-0.0128922	870
FS off-multiple theta	0.00380373	872
FS off-multiple theta	0.019134	874
FS off-multiple theta	0.0343118	876
FS off-multiple theta	0.0484276	878
FS off-multiple theta	0.0623918	880
FS off-multiple theta	0.0752931	882
FS off-multiple theta	0.0881944	884
FS off-multiple theta	0.0998816	886
FS off-multiple theta	0.111873	888
FS off-multiple theta	0.122497	890
FS off-multiple theta	0.133425	892
FS off-multiple theta	0.143139	894
FS off-multiple theta	0.153309	896
FS off-multiple theta	0.162264	898
FS off-multiple theta	0.171371	900
FS off-multiple theta	0.179415	902
FS off-multiple theta	0.187915	904
FS off-multiple theta	0.195353	906
FS off-multiple theta	0.20279	908
FS off-multiple theta	0.20962	910
FS off-multiple theta	0.215692	912
FS off-multiple theta	0.222521	914
FS off-multiple theta	0.227986	916
FS off-multiple theta	0.23436	918
FS off-multiple theta	0.239217	920
FS off-multiple theta	0.244682	922
FS off-multiple theta	0.249235	924
FS off-multiple theta	0.254092	926
FS off-multiple theta	0.257735	928
FS off-multiple theta	0.262137	930
FS off-multiple theta	0.265628	932
FS off-multiple theta	0.268663	934
FS off-multiple theta	0.272458	936
FS off-multiple theta	0.27519	938
FS off-multiple theta	0.278377	940
FS off-multiple theta	0.280654	942
FS off-multiple theta	0.283386	944
FS off-multiple theta	0.285207	946
FS off-multiple theta	0.286877	948
FS off-multiple theta	0.288699	950
FS off-multiple theta	0.289913	952
FS off-multiple theta	0.291734	954
FS off-multiple theta	0.292645	956
FS off-multiple theta	0.293252	958
FS off-multiple theta	0.294466	960
FS off-multiple theta	0.294618	962
FS off-multiple theta	0.294163	964
FS off-multiple theta	0.294163	966
FS off-multiple theta	0.294011	968
FS off-multiple theta	0.294011	970
FS off-multiple theta	0.293859	972
FS off-multiple theta	0.293859	974
FS off-multiple theta	0.293404	976
FS off-multiple theta	0.292189	978
FS off-multiple theta	0.291127	980
FS off-multiple theta	0.289457	982
FS off-multiple theta	0.287788	984
FS off-multiple theta	0.285663	986
FS off-multiple theta	0.283386	988
FS off-multiple theta	0.280654	990
FS off-multiple theta	0.277771	992
FS off-multiple theta	0.274279	994
FS off-multiple theta	0.270788	996
FS off-multiple theta	0.266235	998
FS off-multiple theta	0.261985	1000
FS off-multiple theta	1.98016	-200
FS off-multiple theta	1.98016	-198
FS off-multiple theta	1.97834	-196
FS off-multiple theta	1.97834	-194
FS off-multiple theta	1.97348	-192
FS off-multiple theta	1.97348	-190
FS off-multiple theta	1.97082	-188
FS off-multiple theta	1.96688	-186
FS off-multiple theta	1.96156	-184
FS off-multiple theta	1.94851	-182
FS off-multiple theta	1.9391	-180
FS off-multiple theta	1.92499	-178
FS off-multiple theta	1.90601	-176
FS off-multiple theta	1.88613	-174
FS off-multiple theta	1.86017	-172
FS off-multiple theta	1.8327	-170
FS off-multiple theta	1.79825	-168
FS off-multiple theta	1.76152	-166
FS off-multiple theta	1.71628	-164
FS off-multiple theta	1.66771	-162
FS off-multiple theta	1.60897	-160
FS off-multiple theta	1.54538	-158
FS off-multiple theta	1.46918	-156
FS off-multiple theta	1.38586	-154
FS off-multiple theta	1.28705	-152
FS off-multiple theta	1.17776	-150
FS off-multiple theta	1.04844	-148
FS off-multiple theta	0.903947	-146
FS off-multiple theta	0.73289	-144
FS off-multiple theta	0.539519	-142
FS off-multiple theta	0.31048	-140
FS off-multiple theta	0.0478973	-138
FS off-multiple theta	-0.264166	-136
FS off-multiple theta	-0.625711	-134
FS off-multiple theta	-1.05647	-132
FS off-multiple theta	-1.55887	-130
FS off-multiple theta	-2.15583	-128
FS off-multiple theta	-2.84841	-126
FS off-multiple theta	-3.65604	-124
FS off-multiple theta	-4.56385	-122
FS off-multiple theta	-5.56151	-120
FS off-multiple theta	-6.58482	-118
FS off-multiple theta	-7.55167	-116
FS off-multiple theta	-7.68388	-114
FS off-multiple theta	-7.68388	-112
FS off-multiple theta	-7.68388	-110
FS off-multiple theta	-7.68388	-108
FS off-multiple theta	-7.68388	-106
FS off-multiple theta	-6.86076	-104
FS off-multiple theta	-5.86826	-102
FS off-multiple theta	-4.88608	-100
FS off-multiple theta	-3.98632	-98
FS off-multiple theta	-3.18491	-96
FS off-multiple theta	-2.49658	-94
FS off-multiple theta	-1.90675	-92
FS off-multiple theta	-1.41103	-90
FS off-multiple theta	-0.99014	-88
FS off-multiple theta	-0.637095	-86
FS off-multiple theta	-0.336718	-84
FS off-multiple theta	-0.0835462	-82
FS off-multiple theta	0.133806	-80
FS off-multiple theta	0.318069	-78
FS off-multiple theta	0.478351	-76
FS off-multiple theta	0.615107	-74
FS off-multiple theta	0.735318	-72
FS off-multiple theta	0.83853	-70
FS off-multiple theta	0.930813	-68
FS off-multiple theta	1.0102	-66
FS off-multiple theta	1.08214	-64
FS off-multiple theta	1.14452	-62
FS off-multiple theta	1.20205	-60
FS off-multiple theta	1.25168	-58
FS off-multiple theta	1.29843	-56
FS off-multiple theta	1.33895	-54
FS off-multiple theta	1.37766	-52
FS off-multiple theta	1.4112	-50
FS off-multiple theta	1.44384	-48
FS off-multiple theta	1.47237	-46
FS off-multiple theta	1.50075	-44
FS off-multiple theta	1.52534	-42
FS off-multiple theta	1.55008	-40
FS off-multiple theta	1.57179	-38
FS off-multiple theta	1.59425	-36
FS off-multiple theta	1.61368	-34
FS off-multiple theta	1.63402	-32
FS off-multiple theta	1.65193	-30
FS off-multiple theta	1.67075	-28
FS off-multiple theta	1.68745	-26
FS off-multiple theta	1.70505	-24
FS off-multiple theta	1.72084	-22
FS off-multiple theta	1.73769	-20
FS off-multiple theta	1.75256	-18
FS off-multiple theta	1.76865	-16
FS off-multiple theta	1.78322	-14
FS off-multiple theta	1.79855	-12
FS off-multiple theta	1.81251	-10
FS off-multiple theta	1.82693	-8
FS off-multiple theta	1.8409	-6
FS off-multiple theta	1.85395	-4
FS off-multiple theta	1.86807	-2
FS off-multiple theta	1.88097	0
FS off-multiple theta	1.89448	2
FS off-multiple theta	1.90662	4
FS off-multiple theta	1.91937	6
FS off-multiple theta	1.93075	8
FS off-multiple theta	1.9429	10
FS off-multiple theta	1.95382	12
FS off-multiple theta	1.9649	14
FS off-multiple theta	1.97477	16
FS off-multiple theta	1.98479	18
FS off-multiple theta	1.99359	20
FS off-multiple theta	2.00255	22
FS off-multiple theta	2.01013	24
FS off-multiple theta	2.01772	26
FS off-multiple theta	2.02395	28
FS off-multiple theta	2.03002	30
FS off-multiple theta	2.03472	32
FS off-multiple theta	2.03867	34
FS off-multiple theta	2.04201	36
FS off-multiple theta	2.04216	38
FS off-multiple theta	2.04216	40
FS off-multiple theta	2.04216	42
FS off-multiple theta	2.04171	44
FS off-multiple theta	2.04171	46
FS off-multiple theta	2.04079	48
FS off-multiple theta	2.03791	50
FS off-multiple theta	2.03229	52
FS off-multiple theta	2.02713	54
FS off-multiple theta	2.01939	56
FS off-multiple theta	2.01196	58
FS off-multiple theta	2.00179	60
FS off-multiple theta	1.99207	62
FS off-multiple theta	1.97978	64
FS off-multiple theta	1.96779	66
FS off-multiple theta	1.95337	68
FS off-multiple theta	1.9391	70
FS off-multiple theta	1.92271	72
FS off-multiple theta	1.90616	74
FS off-multiple theta	1.88765	76
FS off-multiple theta	1.86913	78
FS off-multiple theta	1.84864	80
FS off-multiple theta	1.828	82
FS off-multiple theta	1.80599	84
FS off-multiple theta	1.78352	86
FS off-multiple theta	1.75954	88
FS off-multiple theta	1.73511	90
FS off-multiple theta	1.71006	92
FS off-multiple theta	1.68396	94
FS off-multiple theta	1.65709	96
FS off-multiple theta	1.62962	98
FS off-multiple theta	1.60169	100
FS off-multiple theta	1.57255	102
FS off-multiple theta	1.54325	104
FS off-multiple theta	1.5129	106
FS off-multiple theta	1.48269	108
FS off-multiple theta	1.45097	110
FS off-multiple theta	1.4197	112
FS off-multiple theta	1.38677	114
FS off-multiple theta	1.35474	116
FS off-multiple theta	1.32089	118
FS off-multiple theta	1.28796	120
FS off-multiple theta	1.25289	122
FS off-multiple theta	1.21935	124
FS off-multiple theta	1.18353	126
FS off-multiple theta	1.14923	128
FS off-multiple theta	1.11265	130
FS off-multiple theta	1.07789	132
FS off-multiple theta	1.0407	134
FS off-multiple theta	1.00549	136
FS off-multiple theta	0.967848	138
FS off-multiple theta	0.932483	140
FS off-multiple theta	0.894689	142
FS off-multiple theta	0.859324	144
FS off-multiple theta	0.82153	146
FS off-multiple theta	0.786468	148
FS off-multiple theta	0.748978	150
FS off-multiple theta	0.714827	152
FS off-multiple theta	0.6784	154
FS off-multiple theta	0.645463	156
FS off-multiple theta	0.613133	158
FS off-multiple theta	0.579438	160
FS off-multiple theta	0.551206	162
FS off-multiple theta	0.518725	164
FS off-multiple theta	0.494591	166
FS off-multiple theta	0.465146	168
FS off-multiple theta	0.446173	170
FS off-multiple theta	0.4272	172
FS off-multiple theta	0.41187	174
FS off-multiple theta	0.41187	176
FS off-multiple theta	0.405951	178
FS off-multiple theta	0.405951	180
FS off-multiple theta	0.41187	182
FS off-multiple theta	0.41187	184
FS off-multiple theta	0.420066	186
FS off-multiple theta	0.426138	188
FS off-multiple theta	0.44936	190
FS off-multiple theta	0.502029	192
FS off-multiple theta	0.544831	194
FS off-multiple theta	0.626642	196
FS off-multiple theta	0.69889	198
FS off-multiple theta	0.806048	200
FS off-multiple theta	0.937188	202
FS off-multiple theta	1.10157	204
FS off-multiple theta	1.30678	206
FS off-multiple theta	1.56632	208
FS off-multiple theta	1.90131	210
FS off-multiple theta	2.33722	212
FS off-multiple theta	2.92933	214
FS off-multiple theta	3.74045	216
FS off-multiple theta	4.92374	218
FS off-multiple theta	6.6662	220
FS off-multiple theta	9.43698	222
FS off-multiple theta	13.7625	224
FS off-multiple theta	16.5581	226
FS off-multiple theta	16.5581	228
FS off-multiple theta	16.5581	230
FS off-multiple theta	16.5581	232
FS off-multiple theta	16.5581	234
FS off-multiple theta	13.99	236
FS off-multiple theta	9.7331	238
FS off-multiple theta	7.16647	240
FS off-multiple theta	5.50917	242
FS off-multiple theta	4.46323	244
FS off-multiple theta	3.73954	246
FS off-multiple theta	3.25551	248
FS off-multiple theta	2.90216	250
FS off-multiple theta	2.65824	252
FS off-multiple theta	2.47428	254
FS off-multiple theta	2.34542	256
FS off-multiple theta	2.24813	258
FS off-multiple theta	2.18043	260
FS off-multiple theta	2.14416	262
FS off-multiple theta	2.0965	264
FS off-multiple theta	2.08253	266
FS off-multiple theta	2.08253	268
FS off-multiple theta	2.07995	270
FS off-multiple theta	2.07995	272
FS off-multiple theta	2.07161	274
FS off-multiple theta	2.07161	276
FS off-multiple theta	2.07995	278
FS off-multiple theta	2.08162	280
FS off-multiple theta	2.0877	282
FS off-multiple theta	2.09544	284
FS off-multiple theta	2.10697	286
FS off-multiple theta	2.11593	288
FS off-multiple theta	2.12716	290
FS off-multiple theta	2.13672	292
FS off-multiple theta	2.14644	294
FS off-multiple theta	2.15509	296
FS off-multiple theta	2.16374	298
FS off-multiple theta	2.17193	300
FS off-multiple theta	2.17861	302
FS off-multiple theta	2.1859	304
FS off-multiple theta	2.19151	306
FS off-multiple theta	2.19759	308
FS off-multiple theta	2.20184	310
FS off-multiple theta	2.20684	312
FS off-multiple theta	2.21003	314
FS off-multiple theta	2.21367	316
FS off-multiple theta	2.2161	318
FS off-multiple theta	2.21792	320
FS off-multiple theta	2.22081	322
FS off-multiple theta	2.22217	324
FS off-multiple theta	2.22308	326
FS off-multiple theta	2.2246	328
FS off-multiple theta	2.22642	330
FS off-multiple theta	2.22764	332
FS off-multiple theta	2.22946	334
FS off-multiple theta	2.23143	336
FS off-multiple theta	2.23341	338
FS off-multiple theta	2.23523	340
FS off-multiple theta	2.2375	342
FS off-multiple theta	2.23993	344
FS off-multiple theta	2.24221	346
FS off-multiple theta	2.2457	348
FS off-multiple theta	2.24828	350
FS off-multiple theta	2.25238	352
FS off-multiple theta	2.25587	354
FS off-multiple theta	2.25982	356
FS off-multiple theta	2.26528	358
FS off-multiple theta	2.26983	360
FS off-multiple theta	2.27636	362
FS off-multiple theta	2.28198	364
FS off-multiple theta	2.28972	366
FS off-multiple theta	2.2964	368
FS off-multiple theta	2.30474	370
FS off-multiple theta	2.31264	372
FS off-multiple theta	2.32144	374
FS off-multiple theta	2.33146	376
FS off-multiple theta	2.34132	378
FS off-multiple theta	2.35255	380
FS off-multiple theta	2.36348	382
FS off-multiple theta	2.37578	384
FS off-multiple theta	2.38807	386
FS off-multiple theta	2.40143	388
FS off-multiple theta	2.41463	390
FS off-multiple theta	2.42936	392
FS off-multiple theta	2.44362	394
FS off-multiple theta	2.45911	396
FS off-multiple theta	2.47474	398
FS off-multiple theta	2.49128	400
FS off-multiple theta	2.50768	402
FS off-multiple theta	2.52498	404
FS off-multiple theta	2.54243	406
FS off-multiple theta	2.5608	408
FS off-multiple theta	2.57901	410
FS off-multiple theta	2.59799	412
FS off-multiple theta	2.61696	414
FS off-multiple theta	2.63654	416
FS off-multiple theta	2.65627	418
FS off-multiple theta	2.67646	420
FS off-multiple theta	2.6968	422
FS off-multiple theta	2.71744	424
FS off-multiple theta	2.73823	426
FS off-multiple theta	2.75933	428
FS off-multiple theta	2.78043	430
FS off-multiple theta	2.80168	432
FS off-multiple theta	2.82338	434
FS off-multiple theta	2.84494	436
FS off-multiple theta	2.86679	438
FS off-multiple theta	2.88865	440
FS off-multiple theta	2.91096	442
FS off-multiple theta	2.93297	444
FS off-multiple theta	2.95543	446
FS off-multiple theta	2.97775	448
FS off-multiple theta	3.00066	450
FS off-multiple theta	3.02328	452
FS off-multiple theta	3.04665	454
FS off-multiple theta	3.06988	456
FS off-multiple theta	3.09371	458
FS off-multiple theta	3.11769	460
FS off-multiple theta	3.14228	462
FS off-multiple theta	3.16702	464
FS off-multiple theta	3.19267	466
FS off-multiple theta	3.21877	468
FS off-multiple theta	3.24579	470
FS off-multiple theta	3.27342	472
FS off-multiple theta	3.30225	474
FS off-multiple theta	3.33185	476
FS off-multiple theta	3.36266	478
FS off-multiple theta	3.39499	480
FS off-multiple theta	3.42869	482
FS off-multiple theta	3.46375	484
FS off-multiple theta	3.50079	486
FS off-multiple theta	3.53995	488
FS off-multiple theta	3.58077	490
FS off-multiple theta	3.62418	492
FS off-multiple theta	3.66987	494
FS off-multiple theta	3.71829	496
FS off-multiple theta	3.76959	498
FS off-multiple theta	3.82408	500
FS off-multiple theta	3.88161	502
FS off-multiple theta	3.94277	504
FS off-multiple theta	4.00728	506
FS off-multiple theta	4.07589	508
FS off-multiple theta	4.14859	510
FS off-multiple theta	4.22554	512
FS off-multiple theta	4.3066	514
FS off-multiple theta	4.3925	516
FS off-multiple theta	4.48297	518
FS off-multiple theta	4.57783	520
FS off-multiple theta	4.67755	522
FS off-multiple theta	4.78152	524
FS off-multiple theta	4.89065	526
FS off-multiple theta	5.00312	528
FS off-multiple theta	5.12015	530
FS off-multiple theta	5.23975	532
FS off-multiple theta	5.36315	534
FS off-multiple theta	5.48731	536
FS off-multiple theta	5.61374	538
FS off-multiple theta	5.73972	540
FS off-multiple theta	5.8654	542
FS off-multiple theta	5.98773	544
FS off-multiple theta	6.10779	546
FS off-multiple theta	6.22178	548
FS off-multiple theta	6.33031	550
FS off-multiple theta	6.43018	552
FS off-multiple theta	6.52155	554
FS off-multiple theta	6.60306	556
FS off-multiple theta	6.67333	558
FS off-multiple theta	6.73253	560
FS off-multiple theta	6.77897	562
FS off-multiple theta	6.81479	564
FS off-multiple theta	6.82329	566
FS off-multiple theta	6.82329	568
FS off-multiple theta	6.82329	570
FS off-multiple theta	6.82329	572
FS off-multiple theta	6.82329	574
FS off-multiple theta	6.81237	576
FS off-multiple theta	6.78353	578
FS off-multiple theta	6.75287	580
FS off-multiple theta	6.71492	582
FS off-multiple theta	6.67698	584
FS off-multiple theta	6.63387	586
FS off-multiple theta	6.59076	588
FS off-multiple theta	6.54371	590
FS off-multiple theta	6.49605	592
FS off-multiple theta	6.44566	594
FS off-multiple theta	6.39345	596
FS off-multiple theta	6.33911	598
FS off-multiple theta	6.28143	600
FS off-multiple theta	6.22193	602
FS off-multiple theta	6.15727	604
FS off-multiple theta	6.09079	606
FS off-multiple theta	6.01855	608
FS off-multiple theta	5.94539	610
FS off-multiple theta	5.86494	612
FS off-multiple theta	5.78389	614
FS off-multiple theta	5.69586	616
FS off-multiple theta	5.60813	618
FS off-multiple theta	5.51372	620
FS off-multiple theta	5.41992	622
FS off-multiple theta	5.32126	624
FS off-multiple theta	5.22381	626
FS off-multiple theta	5.12273	628
FS off-multiple theta	5.02346	630
FS off-multiple theta	4.92207	632
FS off-multiple theta	4.82341	634
FS off-multiple theta	4.72385	636
FS off-multiple theta	4.6267	638
FS off-multiple theta	4.53108	640
FS off-multiple theta	4.43849	642
FS off-multiple theta	4.34773	644
FS off-multiple theta	4.25939	646
FS off-multiple theta	4.1747	648
FS off-multiple theta	4.09213	650
FS off-multiple theta	4.01381	652
FS off-multiple theta	3.93792	654
FS off-multiple theta	3.86628	656
FS off-multiple theta	3.79646	658
FS off-multiple theta	3.7318	660
FS off-multiple theta	3.66835	662
FS off-multiple theta	3.61037	664
FS off-multiple theta	3.5533	666
FS off-multiple theta	3.50139	668
FS off-multiple theta	3.4507	670
FS off-multiple theta	3.40425	672
FS off-multiple theta	3.35872	674
FS off-multiple theta	3.31834	676
FS off-multiple theta	3.27797	678
FS off-multiple theta	3.24215	680
FS off-multiple theta	3.20633	682
FS off-multiple theta	3.17476	684
FS off-multiple theta	3.14319	686
FS off-multiple theta	3.11496	688
FS off-multiple theta	3.08703	690
FS off-multiple theta	3.06183	692
FS off-multiple theta	3.03664	694
FS off-multiple theta	3.01417	696
FS off-multiple theta	2.9911	698
FS off-multiple theta	2.97016	700
FS off-multiple theta	2.95012	702
FS off-multiple theta	2.92887	704
FS off-multiple theta	2.90914	706
FS off-multiple theta	2.8891	708
FS off-multiple theta	2.86877	710
FS off-multiple theta	2.84903	712
FS off-multiple theta	2.82809	714
FS off-multiple theta	2.80805	716
FS off-multiple theta	2.78711	718
FS off-multiple theta	2.76434	720
FS off-multiple theta	2.74157	722
FS off-multiple theta	2.71668	724
FS off-multiple theta	2.69179	726
FS off-multiple theta	2.66386	728
FS off-multiple theta	2.63593	730
FS off-multiple theta	2.60497	732
FS off-multiple theta	2.5734	734
FS off-multiple theta	2.53788	736
FS off-multiple theta	2.50236	738
FS off-multiple theta	2.4629	740
FS off-multiple theta	2.42283	742
FS off-multiple theta	2.37821	744
FS off-multiple theta	2.33328	746
FS off-multiple theta	2.28319	748
FS off-multiple theta	2.2328	750
FS off-multiple theta	2.17725	752
FS off-multiple theta	2.12078	754
FS off-multiple theta	2.05916	756
FS off-multiple theta	1.99663	758
FS off-multiple theta	1.92893	760
FS off-multiple theta	1.85942	762
FS off-multiple theta	1.78474	764
FS off-multiple theta	1.70854	766
FS off-multiple theta	1.62719	768
FS off-multiple theta	1.54341	770
FS off-multiple theta	1.45446	772
FS off-multiple theta	1.36339	774
FS off-multiple theta	1.26716	776
FS off-multiple theta	1.1679	778
FS off-multiple theta	1.06408	780
FS off-multiple theta	0.956616	782
FS off-multiple theta	0.845208	784
FS off-multiple theta	0.730764	786
FS off-multiple theta	0.612071	788
FS off-multiple theta	0.490038	790
FS off-multiple theta	0.365273	792
FS off-multiple theta	0.23808	794
FS off-multiple theta	0.109066	796
FS off-multiple theta	-0.0214672	798
FS off-multiple theta	-0.152303	800
FS off-multiple theta	-0.282835	802
FS off-multiple theta	-0.410333	804
FS off-multiple theta	-0.535704	806
FS off-multiple theta	-0.655612	808
FS off-multiple theta	-0.769752	810
FS off-multiple theta	-0.874785	812
FS off-multiple theta	-0.971319	814
FS off-multiple theta	-1.05541	816
FS off-multiple theta	-1.12735	818
FS off-multiple theta	-1.18381	820
FS off-multiple theta	-1.21265	822
FS off-multiple theta	-1.21265	824
FS off-multiple theta	-1.21265	826
FS off-multiple theta	-1.21265	828
FS off-multiple theta	-1.21265	830
FS off-multiple theta	-1.18897	832
FS off-multiple theta	-1.13676	834
FS off-multiple theta	-1.07028	836
FS off-multiple theta	-0.993783	838
FS off-multiple theta	-0.906356	840
FS off-multiple theta	-0.812555	842
FS off-multiple theta	-0.711164	844
FS off-multiple theta	-0.607042	846
FS off-multiple theta	-0.497759	848
FS off-multiple theta	-0.38878	850
FS off-multiple theta	-0.277372	852
FS off-multiple theta	-0.168088	854
FS off-multiple theta	-0.0585017	856
FS off-multiple theta	0.0480494	858
FS off-multiple theta	0.153386	860
FS off-multiple theta	0.254472	862
FS off-multiple theta	0.353738	864
FS off-multiple theta	0.44845	866
FS off-multiple theta	0.541037	868
FS off-multiple theta	0.629071	870
FS off-multiple theta	0.714372	872
FS off-multiple theta	0.79512	874
FS off-multiple theta	0.873743	876
FS off-multiple theta	0.947813	878
FS off-multiple theta	1.01915	880
FS off-multiple theta	1.08715	882
FS off-multiple theta	1.15241	884
FS off-multiple theta	1.21404	886
FS off-multiple theta	1.27323	888
FS off-multiple theta	1.3297	890
FS off-multiple theta	1.38312	892
FS off-multiple theta	1.43412	894
FS off-multiple theta	1.48269	896
FS off-multiple theta	1.52914	898
FS off-multiple theta	1.57255	900
FS off-multiple theta	1.61414	902
FS off-multiple theta	1.6533	904
FS off-multiple theta	1.69094	906
FS off-multiple theta	1.72585	908
FS off-multiple theta	1.75924	910
FS off-multiple theta	1.7899	912
FS off-multiple theta	1.81995	914
FS off-multiple theta	1.84667	916
FS off-multiple theta	1.87277	918
FS off-multiple theta	1.89615	920
FS off-multiple theta	1.91861	922
FS off-multiple theta	1.93834	924
FS off-multiple theta	1.95807	926
FS off-multiple theta	1.97477	928
FS off-multiple theta	1.99086	930
FS off-multiple theta	2.00422	932
FS off-multiple theta	2.01788	934
FS off-multiple theta	2.0285	936
FS off-multiple theta	2.03882	938
FS off-multiple theta	2.04702	940
FS off-multiple theta	2.05521	942
FS off-multiple theta	2.06098	944
FS off-multiple theta	2.06523	946
FS off-multiple theta	2.07009	948
FS off-multiple theta	2.07191	950
FS off-multiple theta	2.07191	952
FS off-multiple theta	2.07252	954
FS off-multiple theta	2.07252	956
FS off-multiple theta	2.07464	958
FS off-multiple theta	2.07464	960
FS off-multiple theta	2.07252	962
FS off-multiple theta	2.07161	964
FS off-multiple theta	2.07009	966
FS off-multiple theta	2.06766	968
FS off-multiple theta	2.06432	970
FS off-multiple theta	2.06159	972
FS off-multiple theta	2.05734	974
FS off-multiple theta	2.0537	976
FS off-multiple theta	2.04945	978
FS off-multiple theta	2.0455	980
FS off-multiple theta	2.04155	982
FS off-multiple theta	2.03791	984
FS off-multiple theta	2.03396	986
FS off-multiple theta	2.03002	988
FS off-multiple theta	2.02668	990
FS off-multiple theta	2.02334	992
FS off-multiple theta	2.0203	994
FS off-multiple theta	2.01696	996
FS off-multiple theta	2.01484	998
FS off-multiple theta	2.01241	1000
FS off-multiple theta	6.61864	-200
FS off-multiple theta	5.92819	-198
FS off-multiple theta	5.26376	-196
FS off-multiple theta	4.68327	-194
FS off-multiple theta	4.13633	-192
FS off-multiple theta	3.67779	-190
FS off-multiple theta	3.2459	-188
FS off-multiple theta	2.8902	-186
FS off-multiple theta	2.55149	-184
FS off-multiple theta	2.27396	-182
FS off-multiple theta	2.00614	-180
FS off-multiple theta	1.78629	-178
FS off-multiple theta	1.57076	-176
FS off-multiple theta	1.39249	-174
FS off-multiple theta	1.21581	-172
FS off-multiple theta	1.06783	-170
FS off-multiple theta	0.919914	-168
FS off-multiple theta	0.794162	-166
FS off-multiple theta	0.667728	-164
FS off-multiple theta	0.558369	-162
FS off-multiple theta	0.448403	-160
FS off-multiple theta	0.351415	-158
FS off-multiple theta	0.254046	-156
FS off-multiple theta	0.166468	-154
FS off-multiple theta	0.0809388	-152
FS off-multiple theta	-0.00117493	-150
FS off-multiple theta	-0.0755482	-148
FS off-multiple theta	-0.155234	-146
FS off-multiple theta	-0.22475	-144
FS off-multiple theta	-0.297833	-142
FS off-multiple theta	-0.363175	-140
FS off-multiple theta	-0.430794	-138
FS off-multiple theta	-0.492266	-136
FS off-multiple theta	-0.554876	-134
FS off-multiple theta	-0.612553	-132
FS off-multiple theta	-0.670762	-130
FS off-multiple theta	-0.724644	-128
FS off-multiple theta	-0.778451	-126
FS off-multiple theta	-0.828235	-124
FS off-multiple theta	-0.877488	-122
FS off-multiple theta	-0.922871	-120
FS off-multiple theta	-0.967647	-118
FS off-multiple theta	-1.0081	-116
FS off-multiple theta	-1.04779	-114
FS off-multiple theta	-1.083	-112
FS off-multiple theta	-1.11746	-110
FS off-multiple theta	-1.14675	-108
FS off-multiple theta	-1.17528	-106
FS off-multiple theta	-1.19836	-104
FS off-multiple theta	-1.22082	-102
FS off-multiple theta	-1.23721	-100
FS off-multiple theta	-1.25269	-98
FS off-multiple theta	-1.26301	-96
FS off-multiple theta	-1.26301	-94
FS off-multiple theta	-1.26301	-92
FS off-multiple theta	-1.26301	-90
FS off-multiple theta	-1.26119	-88
FS off-multiple theta	-1.26119	-86
FS off-multiple theta	-1.25892	-84
FS off-multiple theta	-1.24844	-82
FS off-multiple theta	-1.2319	-80
FS off-multiple theta	-1.21566	-78
FS off-multiple theta	-1.1935	-76
FS off-multiple theta	-1.17195	-74
FS off-multiple theta	-1.14523	-72
FS off-multiple theta	-1.11897	-70
FS off-multiple theta	-1.08816	-68
FS off-multiple theta	-1.05796	-66
FS off-multiple theta	-1.02411	-64
FS off-multiple theta	-0.990718	-62
FS off-multiple theta	-0.95429	-60
FS off-multiple theta	-0.918621	-58
FS off-multiple theta	-0.880676	-56
FS off-multiple theta	-0.843337	-54
FS off-multiple theta	-0.804177	-52
FS off-multiple theta	-0.765777	-50
FS off-multiple theta	-0.726617	-48
FS off-multiple theta	-0.687913	-46
FS off-multiple theta	-0.648753	-44
FS off-multiple theta	-0.6102	-42
FS off-multiple theta	-0.571496	-40
FS off-multiple theta	-0.533399	-38
FS off-multiple theta	-0.49606	-36
FS off-multiple theta	-0.458874	-34
FS off-multiple theta	-0.422598	-32
FS off-multiple theta	-0.386474	-30
FS off-multiple theta	-0.351868	-28
FS off-multiple theta	-0.317109	-26
FS off-multiple theta	-0.284021	-24
FS off-multiple theta	-0.250781	-22
FS off-multiple theta	-0.219514	-20
FS off-multiple theta	-0.187943	-18
FS off-multiple theta	-0.158345	-16
FS off-multiple theta	-0.128445	-14
FS off-multiple theta	-0.100972	-12
FS off-multiple theta	-0.0727406	-10
FS off-multiple theta	-0.0467854	-8
FS off-multiple theta	-0.0202236	-6
FS off-multiple theta	0.00375748	-4
FS off-multiple theta	0.0286503	-2
FS off-multiple theta	0.0511141	0
FS off-multiple theta	0.0743365	2
FS off-multiple theta	0.0951309	4
FS off-multiple theta	0.116836	6
FS off-multiple theta	0.136263	8
FS off-multiple theta	0.156299	10
FS off-multiple theta	0.174361	12
FS off-multiple theta	0.193182	14
FS off-multiple theta	0.209726	16
FS off-multiple theta	0.22718	18
FS off-multiple theta	0.242662	20
FS off-multiple theta	0.259055	22
FS off-multiple theta	0.273626	24
FS off-multiple theta	0.288501	26
FS off-multiple theta	0.302161	28
FS off-multiple theta	0.316277	30
FS off-multiple theta	0.329178	32
FS off-multiple theta	0.342383	34
FS off-multiple theta	0.354526	36
FS off-multiple theta	0.366213	38
FS off-multiple theta	0.378508	40
FS off-multiple theta	0.389587	42
FS off-multiple theta	0.401275	44
FS off-multiple theta	0.412051	46
FS off-multiple theta	0.423131	48
FS off-multiple theta	0.433604	50
FS off-multiple theta	0.444381	52
FS off-multiple theta	0.454702	54
FS off-multiple theta	0.464871	56
FS off-multiple theta	0.475193	58
FS off-multiple theta	0.485058	60
FS off-multiple theta	0.495228	62
FS off-multiple theta	0.504942	64
FS off-multiple theta	0.515111	66
FS off-multiple theta	0.524673	68
FS off-multiple theta	0.534691	70
FS off-multiple theta	0.544709	72
FS off-multiple theta	0.554119	74
FS off-multiple theta	0.564744	76
FS off-multiple theta	0.574458	78
FS off-multiple theta	0.585083	80
FS off-multiple theta	0.594949	82
FS off-multiple theta	0.605877	84
FS off-multiple theta	0.616046	86
FS off-multiple theta	0.627126	88
FS off-multiple theta	0.637447	90
FS off-multiple theta	0.649135	92
FS off-multiple theta	0.659911	94
FS off-multiple theta	0.67175	96
FS off-multiple theta	0.68283	98
FS off-multiple theta	0.694973	100
FS off-multiple theta	0.70666	102
FS off-multiple theta	0.719258	104
FS off-multiple theta	0.7314	106
FS off-multiple theta	0.744454	108
FS off-multiple theta	0.7569	110
FS off-multiple theta	0.77056	112
FS off-multiple theta	0.783765	114
FS off-multiple theta	0.797578	116
FS off-multiple theta	0.81139	118
FS off-multiple theta	0.825961	120
FS off-multiple theta	0.84038	122
FS off-multiple theta	0.855407	124
FS off-multiple theta	0.870584	126
FS off-multiple theta	0.886066	128
FS off-multiple theta	0.902003	130
FS off-multiple theta	0.918244	132
FS off-multiple theta	0.93494	134
FS off-multiple theta	0.951788	136
FS off-multiple theta	0.969243	138
FS off-multiple theta	0.987001	140
FS off-multiple theta	1.00552	142
FS off-multiple theta	1.02373	144
FS off-multiple theta	1.04316	146
FS off-multiple theta	1.06259	148
FS off-multiple theta	1.08308	150
FS off-multiple theta	1.10327	152
FS off-multiple theta	1.12512	154
FS off-multiple theta	1.14652	156
FS off-multiple theta	1.16929	158
FS off-multiple theta	1.19206	160
FS off-multiple theta	1.2165	162
FS off-multiple theta	1.24063	164
FS off-multiple theta	1.26643	166
FS off-multiple theta	1.29223	168
FS off-multiple theta	1.31986	170
FS off-multiple theta	1.34733	172
FS off-multiple theta	1.37708	174
FS off-multiple theta	1.40668	176
FS off-multiple theta	1.43825	178
FS off-multiple theta	1.47012	180
FS off-multiple theta	1.50427	182
FS off-multiple theta	1.53888	184
FS off-multiple theta	1.57561	186
FS off-multiple theta	1.61295	188
FS off-multiple theta	1.65257	190
[truncated: 220,972+ more rows]

## Sheet: FP alpha
condition	Frequency Power (μV)	latency
FP off-multiple alpha	-0.540872	-200
FP off-multiple alpha	-1.29451	-198
FP off-multiple alpha	-2.0234	-196
FP off-multiple alpha	-2.72077	-194
FP off-multiple alpha	-3.38133	-192
FP off-multiple alpha	-3.99932	-190
FP off-multiple alpha	-4.56982	-188
FP off-multiple alpha	-5.08812	-186
FP off-multiple alpha	-5.54987	-184
FP off-multiple alpha	-5.95134	-182
FP off-multiple alpha	-6.28892	-180
FP off-multiple alpha	-6.55983	-178
FP off-multiple alpha	-6.72702	-176
FP off-multiple alpha	-6.72702	-174
FP off-multiple alpha	-6.72702	-172
FP off-multiple alpha	-6.72702	-170
FP off-multiple alpha	-6.72702	-168
FP off-multiple alpha	-6.6742	-166
FP off-multiple alpha	-6.43367	-164
FP off-multiple alpha	-6.11982	-162
FP off-multiple alpha	-5.73416	-160
FP off-multiple alpha	-5.2788	-158
FP off-multiple alpha	-4.75629	-156
FP off-multiple alpha	-4.16995	-154
FP off-multiple alpha	-3.52328	-152
FP off-multiple alpha	-2.8209	-150
FP off-multiple alpha	-2.06715	-148
FP off-multiple alpha	-1.26797	-146
FP off-multiple alpha	-0.42838	-144
FP off-multiple alpha	0.444398	-142
FP off-multiple alpha	1.34484	-140
FP off-multiple alpha	2.26462	-138
FP off-multiple alpha	3.19785	-136
FP off-multiple alpha	4.13534	-134
FP off-multiple alpha	5.07109	-132
FP off-multiple alpha	5.99537	-130
FP off-multiple alpha	6.90218	-128
FP off-multiple alpha	7.78174	-126
FP off-multiple alpha	8.6283	-124
FP off-multiple alpha	9.43245	-122
FP off-multiple alpha	10.1888	-120
FP off-multiple alpha	10.8889	-118
FP off-multiple alpha	11.5278	-116
FP off-multiple alpha	12.0986	-114
FP off-multiple alpha	12.5969	-112
FP off-multiple alpha	13.0174	-110
FP off-multiple alpha	13.3569	-108
FP off-multiple alpha	13.5951	-106
FP off-multiple alpha	13.5951	-104
FP off-multiple alpha	13.5951	-102
FP off-multiple alpha	13.5951	-100
FP off-multiple alpha	13.5951	-98
FP off-multiple alpha	13.5686	-96
FP off-multiple alpha	13.2976	-94
FP off-multiple alpha	12.9422	-92
FP off-multiple alpha	12.5073	-90
FP off-multiple alpha	11.9949	-88
FP off-multiple alpha	11.4117	-86
FP off-multiple alpha	10.7603	-84
FP off-multiple alpha	10.0486	-82
FP off-multiple alpha	9.28024	-80
FP off-multiple alpha	8.46378	-78
FP off-multiple alpha	7.60373	-76
FP off-multiple alpha	6.70867	-74
FP off-multiple alpha	5.7839	-72
FP off-multiple alpha	4.8377	-70
FP off-multiple alpha	3.87597	-68
FP off-multiple alpha	2.90631	-66
FP off-multiple alpha	1.93501	-64
FP off-multiple alpha	0.968799	-62
FP off-multiple alpha	0.0141382	-60
FP off-multiple alpha	-0.923352	-58
FP off-multiple alpha	-1.83719	-56
FP off-multiple alpha	-2.72286	-54
FP off-multiple alpha	-3.57418	-52
FP off-multiple alpha	-4.38771	-50
FP off-multiple alpha	-5.15772	-48
FP off-multiple alpha	-5.88177	-46
FP off-multiple alpha	-6.55485	-44
FP off-multiple alpha	-7.17532	-42
FP off-multiple alpha	-7.73905	-40
FP off-multiple alpha	-8.24505	-38
FP off-multiple alpha	-8.69022	-36
FP off-multiple alpha	-9.07411	-34
FP off-multiple alpha	-9.39473	-32
FP off-multiple alpha	-9.65202	-30
FP off-multiple alpha	-9.84519	-28
FP off-multiple alpha	-9.85876	-26
FP off-multiple alpha	-9.85876	-24
FP off-multiple alpha	-9.85876	-22
FP off-multiple alpha	-9.85876	-20
FP off-multiple alpha	-9.85876	-18
FP off-multiple alpha	-9.68981	-16
FP off-multiple alpha	-9.45679	-14
FP off-multiple alpha	-9.17082	-12
FP off-multiple alpha	-8.83365	-10
FP off-multiple alpha	-8.44959	-8
FP off-multiple alpha	-8.02092	-6
FP off-multiple alpha	-7.55252	-4
FP off-multiple alpha	-7.04726	-2
FP off-multiple alpha	-6.51035	0
FP off-multiple alpha	-5.94531	2
FP off-multiple alpha	-5.35745	4
FP off-multiple alpha	-4.75089	6
FP off-multiple alpha	-4.13082	8
FP off-multiple alpha	-3.50189	10
FP off-multiple alpha	-2.86897	12
FP off-multiple alpha	-2.23708	14
FP off-multiple alpha	-1.61058	16
FP off-multiple alpha	-0.994673	18
FP off-multiple alpha	-0.393075	20
FP off-multiple alpha	0.189061	22
FP off-multiple alpha	0.748759	24
FP off-multiple alpha	1.28119	26
FP off-multiple alpha	1.78419	28
FP off-multiple alpha	2.25348	30
FP off-multiple alpha	2.68775	32
FP off-multiple alpha	3.0835	34
FP off-multiple alpha	3.44026	36
FP off-multiple alpha	3.75549	38
FP off-multiple alpha	4.02954	40
FP off-multiple alpha	4.26093	42
FP off-multiple alpha	4.45075	44
FP off-multiple alpha	4.59866	46
FP off-multiple alpha	4.70129	48
FP off-multiple alpha	4.70129	50
FP off-multiple alpha	4.70129	52
FP off-multiple alpha	4.70129	54
FP off-multiple alpha	4.70129	56
FP off-multiple alpha	4.69962	58
FP off-multiple alpha	4.60682	60
FP off-multiple alpha	4.49088	62
FP off-multiple alpha	4.355	64
FP off-multiple alpha	4.20328	66
FP off-multiple alpha	4.03897	68
FP off-multiple alpha	3.8665	70
FP off-multiple alpha	3.68909	72
FP off-multiple alpha	3.51129	74
FP off-multiple alpha	3.33616	76
FP off-multiple alpha	3.16821	78
FP off-multiple alpha	3.01023	80
FP off-multiple alpha	2.86648	82
FP off-multiple alpha	2.73941	84
FP off-multiple alpha	2.63293	86
FP off-multiple alpha	2.55095	88
FP off-multiple alpha	2.55095	90
FP off-multiple alpha	2.55095	92
FP off-multiple alpha	2.55095	94
FP off-multiple alpha	2.55095	96
FP off-multiple alpha	2.55952	98
FP off-multiple alpha	2.66004	100
FP off-multiple alpha	2.79682	102
FP off-multiple alpha	2.96996	104
FP off-multiple alpha	3.18055	106
FP off-multiple alpha	3.42822	108
FP off-multiple alpha	3.71351	110
FP off-multiple alpha	4.03558	112
FP off-multiple alpha	4.39443	114
FP off-multiple alpha	4.78882	116
FP off-multiple alpha	5.21822	118
FP off-multiple alpha	5.68106	120
FP off-multiple alpha	6.17628	122
FP off-multiple alpha	6.70203	124
FP off-multiple alpha	7.2568	126
FP off-multiple alpha	7.83854	128
FP off-multiple alpha	8.44531	130
FP off-multiple alpha	9.07497	132
FP off-multiple alpha	9.72519	134
FP off-multiple alpha	10.3938	136
FP off-multiple alpha	11.078	138
FP off-multiple alpha	11.7759	140
FP off-multiple alpha	12.4842	142
FP off-multiple alpha	13.2011	144
FP off-multiple alpha	13.9233	146
FP off-multiple alpha	14.6489	148
FP off-multiple alpha	15.3745	150
FP off-multiple alpha	16.0984	152
FP off-multiple alpha	16.8172	154
FP off-multiple alpha	17.5295	156
FP off-multiple alpha	18.2317	158
FP off-multiple alpha	18.9227	160
FP off-multiple alpha	19.5991	162
FP off-multiple alpha	20.2599	164
FP off-multiple alpha	20.902	166
FP off-multiple alpha	21.5246	168
FP off-multiple alpha	22.1249	170
FP off-multiple alpha	22.7023	172
FP off-multiple alpha	23.2544	174
FP off-multiple alpha	23.7808	176
FP off-multiple alpha	24.2794	178
FP off-multiple alpha	24.7501	180
FP off-multiple alpha	25.1914	182
FP off-multiple alpha	25.603	184
FP off-multiple alpha	25.9841	186
FP off-multiple alpha	26.3347	188
FP off-multiple alpha	26.6542	190
FP off-multiple alpha	26.9429	192
FP off-multiple alpha	27.2008	194
FP off-multiple alpha	27.4282	196
FP off-multiple alpha	27.6257	198
FP off-multiple alpha	27.7937	200
FP off-multiple alpha	27.9332	202
FP off-multiple alpha	28.0448	204
FP off-multiple alpha	28.1301	206
FP off-multiple alpha	28.1753	208
FP off-multiple alpha	28.1753	210
FP off-multiple alpha	28.1753	212
FP off-multiple alpha	28.1753	214
FP off-multiple alpha	28.1753	216
FP off-multiple alpha	28.1594	218
FP off-multiple alpha	28.0996	220
FP off-multiple alpha	28.0271	222
FP off-multiple alpha	27.9433	224
FP off-multiple alpha	27.8515	226
FP off-multiple alpha	27.7532	228
FP off-multiple alpha	27.652	230
FP off-multiple alpha	27.5498	232
FP off-multiple alpha	27.4501	234
FP off-multiple alpha	27.3552	236
FP off-multiple alpha	27.2687	238
FP off-multiple alpha	27.1931	240
FP off-multiple alpha	27.1389	242
FP off-multiple alpha	27.1389	244
FP off-multiple alpha	27.1389	246
FP off-multiple alpha	27.1389	248
FP off-multiple alpha	27.1389	250
FP off-multiple alpha	27.157	252
FP off-multiple alpha	27.2517	254
FP off-multiple alpha	27.3841	256
FP off-multiple alpha	27.5576	258
FP off-multiple alpha	27.7756	260
FP off-multiple alpha	28.0413	262
FP off-multiple alpha	28.3578	264
FP off-multiple alpha	28.7282	266
FP off-multiple alpha	29.1555	268
FP off-multiple alpha	29.6421	270
FP off-multiple alpha	30.1909	272
FP off-multiple alpha	30.8038	274
FP off-multiple alpha	31.4835	276
FP off-multiple alpha	32.2311	278
FP off-multiple alpha	33.0488	280
FP off-multiple alpha	33.9372	282
FP off-multiple alpha	34.8976	284
FP off-multiple alpha	35.93	286
FP off-multiple alpha	37.0351	288
FP off-multiple alpha	38.2118	290
FP off-multiple alpha	39.4601	292
FP off-multiple alpha	40.778	294
FP off-multiple alpha	42.1646	296
FP off-multiple alpha	43.6168	298
FP off-multiple alpha	45.1329	300
FP off-multiple alpha	46.709	302
FP off-multiple alpha	48.3422	304
FP off-multiple alpha	50.0276	306
FP off-multiple alpha	51.7614	308
FP off-multiple alpha	53.5379	310
FP off-multiple alpha	55.3523	312
FP off-multiple alpha	57.1981	314
FP off-multiple alpha	59.0697	316
FP off-multiple alpha	60.9597	318
FP off-multiple alpha	62.8618	320
FP off-multiple alpha	64.7681	322
FP off-multiple alpha	66.6717	324
FP off-multiple alpha	68.5643	326
FP off-multiple alpha	70.4384	328
FP off-multiple alpha	72.2857	330
FP off-multiple alpha	74.0981	332
FP off-multiple alpha	75.8677	334
FP off-multiple alpha	77.5861	336
FP off-multiple alpha	79.2456	338
FP off-multiple alpha	80.8379	340
FP off-multiple alpha	82.3558	342
FP off-multiple alpha	83.7912	344
FP off-multiple alpha	85.1375	346
FP off-multiple alpha	86.3872	348
FP off-multiple alpha	87.5345	350
FP off-multiple alpha	88.5727	352
FP off-multiple alpha	89.4968	354
FP off-multiple alpha	90.301	356
FP off-multiple alpha	90.9816	358
FP off-multiple alpha	91.5337	360
FP off-multiple alpha	91.9549	362
FP off-multiple alpha	91.9906	364
FP off-multiple alpha	91.9906	366
FP off-multiple alpha	91.9906	368
FP off-multiple alpha	91.9906	370
FP off-multiple alpha	91.9906	372
FP off-multiple alpha	91.6148	374
FP off-multiple alpha	91.0769	376
FP off-multiple alpha	90.4047	378
FP off-multiple alpha	89.6008	380
FP off-multiple alpha	88.6688	382
FP off-multiple alpha	87.6127	384
FP off-multiple alpha	86.4371	386
FP off-multiple alpha	85.1474	388
FP off-multiple alpha	83.7494	390
FP off-multiple alpha	82.2497	392
FP off-multiple alpha	80.6548	394
FP off-multiple alpha	78.9726	396
FP off-multiple alpha	77.2103	398
FP off-multiple alpha	75.3765	400
FP off-multiple alpha	73.4793	402
FP off-multiple alpha	71.5277	404
FP off-multiple alpha	69.5302	406
FP off-multiple alpha	67.4963	408
FP off-multiple alpha	65.4344	410
FP off-multiple alpha	63.3543	412
FP off-multiple alpha	61.2643	414
FP off-multiple alpha	59.1739	416
FP off-multiple alpha	57.0914	418
FP off-multiple alpha	55.0255	420
FP off-multiple alpha	52.984	422
FP off-multiple alpha	50.9751	424
FP off-multiple alpha	49.0057	426
FP off-multiple alpha	47.0831	428
FP off-multiple alpha	45.2132	430
FP off-multiple alpha	43.4021	432
FP off-multiple alpha	41.6547	434
FP off-multiple alpha	39.9756	436
FP off-multiple alpha	38.3688	438
FP off-multiple alpha	36.8372	440
FP off-multiple alpha	35.3835	442
FP off-multiple alpha	34.0092	444
FP off-multiple alpha	32.7155	446
FP off-multiple alpha	31.5025	448
FP off-multiple alpha	30.37	450
FP off-multiple alpha	29.3167	452
FP off-multiple alpha	28.3408	454
FP off-multiple alpha	27.4399	456
FP off-multiple alpha	26.6111	458
FP off-multiple alpha	25.8505	460
FP off-multiple alpha	25.1543	462
FP off-multiple alpha	24.5175	464
FP off-multiple alpha	23.9353	466
FP off-multiple alpha	23.4021	468
FP off-multiple alpha	22.9124	470
FP off-multiple alpha	22.4599	472
FP off-multiple alpha	22.0387	474
FP off-multiple alpha	21.6423	476
FP off-multiple alpha	21.2644	478
FP off-multiple alpha	20.8985	480
FP off-multiple alpha	20.5385	482
FP off-multiple alpha	20.1781	484
FP off-multiple alpha	19.8113	486
FP off-multiple alpha	19.4324	488
FP off-multiple alpha	19.036	490
FP off-multiple alpha	18.617	492
FP off-multiple alpha	18.1708	494
FP off-multiple alpha	17.6931	496
FP off-multiple alpha	17.1802	498
FP off-multiple alpha	16.6291	500
FP off-multiple alpha	16.037	502
FP off-multiple alpha	15.4021	504
FP off-multiple alpha	14.7228	506
FP off-multiple alpha	13.9986	508
FP off-multiple alpha	13.2292	510
FP off-multiple alpha	12.4153	512
FP off-multiple alpha	11.558	514
FP off-multiple alpha	10.6592	516
FP off-multiple alpha	9.72129	518
FP off-multiple alpha	8.74746	520
FP off-multiple alpha	7.7413	522
FP off-multiple alpha	6.70699	524
FP off-multiple alpha	5.64925	526
FP off-multiple alpha	4.57321	528
FP off-multiple alpha	3.48453	530
FP off-multiple alpha	2.3891	532
FP off-multiple alpha	1.29327	534
FP off-multiple alpha	0.203471	536
FP off-multiple alpha	-0.873465	538
FP off-multiple alpha	-1.93077	540
FP off-multiple alpha	-2.96146	542
FP off-multiple alpha	-3.95871	544
FP off-multiple alpha	-4.91559	546
FP off-multiple alpha	-5.82546	548
FP off-multiple alpha	-6.68177	550
FP off-multiple alpha	-7.47831	552
FP off-multiple alpha	-8.20917	554
FP off-multiple alpha	-8.86881	556
FP off-multiple alpha	-9.45218	558
FP off-multiple alpha	-9.95465	560
FP off-multiple alpha	-10.3722	562
FP off-multiple alpha	-10.7013	564
FP off-multiple alpha	-10.846	566
FP off-multiple alpha	-10.846	568
FP off-multiple alpha	-10.846	570
FP off-multiple alpha	-10.846	572
FP off-multiple alpha	-10.846	574
FP off-multiple alpha	-10.7055	576
FP off-multiple alpha	-10.373	578
FP off-multiple alpha	-9.94782	580
FP off-multiple alpha	-9.43278	582
FP off-multiple alpha	-8.83097	584
FP off-multiple alpha	-8.14625	586
FP off-multiple alpha	-7.38302	588
FP off-multiple alpha	-6.54622	590
FP off-multiple alpha	-5.64138	592
FP off-multiple alpha	-4.67433	594
FP off-multiple alpha	-3.6516	596
FP off-multiple alpha	-2.57971	598
FP off-multiple alpha	-1.46593	600
FP off-multiple alpha	-0.317317	602
FP off-multiple alpha	0.858335	604
FP off-multiple alpha	2.05368	606
FP off-multiple alpha	3.26062	608
FP off-multiple alpha	4.47172	610
FP off-multiple alpha	5.67888	612
FP off-multiple alpha	6.87471	614
FP off-multiple alpha	8.05136	616
FP off-multiple alpha	9.2017	618
FP off-multiple alpha	10.3184	620
FP off-multiple alpha	11.3947	622
FP off-multiple alpha	12.4239	624
FP off-multiple alpha	13.4	626
FP off-multiple alpha	14.3173	628
FP off-multiple alpha	15.1702	630
FP off-multiple alpha	15.9541	632
FP off-multiple alpha	16.6645	634
FP off-multiple alpha	17.2979	636
FP off-multiple alpha	17.8506	638
FP off-multiple alpha	18.3205	640
FP off-multiple alpha	18.705	642
FP off-multiple alpha	19.0031	644
FP off-multiple alpha	19.1119	646
FP off-multiple alpha	19.1119	648
FP off-multiple alpha	19.1119	650
FP off-multiple alpha	19.1119	652
FP off-multiple alpha	19.1119	654
FP off-multiple alpha	18.9641	656
FP off-multiple alpha	18.664	658
FP off-multiple alpha	18.2867	660
FP off-multiple alpha	17.8353	662
FP off-multiple alpha	17.3141	664
FP off-multiple alpha	16.7272	666
FP off-multiple alpha	16.0796	668
FP off-multiple alpha	15.3761	670
FP off-multiple alpha	14.622	672
FP off-multiple alpha	13.8228	674
FP off-multiple alpha	12.9841	676
FP off-multiple alpha	12.1118	678
FP off-multiple alpha	11.2114	680
FP off-multiple alpha	10.2891	682
FP off-multiple alpha	9.3501	684
FP off-multiple alpha	8.40056	686
FP off-multiple alpha	7.44548	688
FP off-multiple alpha	6.49061	690
FP off-multiple alpha	5.54051	692
FP off-multiple alpha	4.60045	694
FP off-multiple alpha	3.67438	696
FP off-multiple alpha	2.76691	698
FP off-multiple alpha	1.88131	700
FP off-multiple alpha	1.02141	702
FP off-multiple alpha	0.18976	704
FP off-multiple alpha	-0.610721	706
FP off-multiple alpha	-1.37824	708
FP off-multiple alpha	-2.11078	710
FP off-multiple alpha	-2.80731	712
FP off-multiple alpha	-3.4667	714
FP off-multiple alpha	-4.08866	716
FP off-multiple alpha	-4.67288	718
FP off-multiple alpha	-5.21973	720
FP off-multiple alpha	-5.72966	722
FP off-multiple alpha	-6.20358	724
FP off-multiple alpha	-6.64262	726
FP off-multiple alpha	-7.04812	728
FP off-multiple alpha	-7.42171	730
FP off-multiple alpha	-7.76509	732
FP off-multiple alpha	-8.08023	734
FP off-multiple alpha	-8.36906	736
FP off-multiple alpha	-8.63373	738
FP off-multiple alpha	-8.87627	740
FP off-multiple alpha	-9.09891	742
FP off-multiple alpha	-9.3036	744
FP off-multiple alpha	-9.49252	746
FP off-multiple alpha	-9.66749	748
FP off-multiple alpha	-9.83049	750
FP off-multiple alpha	-9.98306	752
FP off-multiple alpha	-10.1269	754
FP off-multiple alpha	-10.2633	756
FP off-multiple alpha	-10.3934	758
FP off-multiple alpha	-10.5182	760
FP off-multiple alpha	-10.6386	762
FP off-multiple alpha	-10.7548	764
FP off-multiple alpha	-10.8673	766
FP off-multiple alpha	-10.9761	768
FP off-multiple alpha	-11.0811	770
FP off-multiple alpha	-11.1816	772
FP off-multiple alpha	-11.2773	774
FP off-multiple alpha	-11.367	776
FP off-multiple alpha	-11.4499	778
FP off-multiple alpha	-11.5245	780
FP off-multiple alpha	-11.5896	782
FP off-multiple alpha	-11.6434	784
FP off-multiple alpha	-11.6642	786
FP off-multiple alpha	-11.6642	788
FP off-multiple alpha	-11.6642	790
FP off-multiple alpha	-11.6642	792
FP off-multiple alpha	-11.6642	794
FP off-multiple alpha	-11.6291	796
FP off-multiple alpha	-11.5527	798
FP off-multiple alpha	-11.4502	800
FP off-multiple alpha	-11.3199	802
FP off-multiple alpha	-11.1604	804
FP off-multiple alpha	-10.9702	806
FP off-multiple alpha	-10.7483	808
FP off-multiple alpha	-10.494	810
FP off-multiple alpha	-10.2063	812
FP off-multiple alpha	-9.88529	814
FP off-multiple alpha	-9.53067	816
FP off-multiple alpha	-9.14309	818
FP off-multiple alpha	-8.72286	820
FP off-multiple alpha	-8.27134	822
FP off-multiple alpha	-7.78953	824
FP off-multiple alpha	-7.27946	826
FP off-multiple alpha	-6.74278	828
FP off-multiple alpha	-6.18217	830
FP off-multiple alpha	-5.59992	832
FP off-multiple alpha	-4.99922	834
FP off-multiple alpha	-4.38299	836
FP off-multiple alpha	-3.75476	838
FP off-multiple alpha	-3.11801	840
FP off-multiple alpha	-2.47645	842
FP off-multiple alpha	-1.83402	844
FP off-multiple alpha	-1.19441	846
FP off-multiple alpha	-0.561895	848
FP off-multiple alpha	0.0600052	850
FP off-multiple alpha	0.666846	852
FP off-multiple alpha	1.25544	854
FP off-multiple alpha	1.82132	856
FP off-multiple alpha	2.36174	858
FP off-multiple alpha	2.87237	860
FP off-multiple alpha	3.351	862
FP off-multiple alpha	3.79359	864
FP off-multiple alpha	4.19849	866
FP off-multiple alpha	4.56219	868
FP off-multiple alpha	4.88353	870
FP off-multiple alpha	5.15966	872
FP off-multiple alpha	5.3899	874
FP off-multiple alpha	5.57218	876
FP off-multiple alpha	5.67787	878
FP off-multiple alpha	5.67787	880
FP off-multiple alpha	5.67787	882
FP off-multiple alpha	5.67787	884
FP off-multiple alpha	5.67787	886
FP off-multiple alpha	5.63586	888
FP off-multiple alpha	5.47562	890
FP off-multiple alpha	5.26899	892
FP off-multiple alpha	5.01678	894
FP off-multiple alpha	4.72146	896
FP off-multiple alpha	4.38407	898
FP off-multiple alpha	4.00787	900
FP off-multiple alpha	3.59414	902
FP off-multiple alpha	3.14679	904
FP off-multiple alpha	2.66743	906
FP off-multiple alpha	2.16048	908
FP off-multiple alpha	1.62797	910
FP off-multiple alpha	1.07461	912
FP off-multiple alpha	0.502921	914
FP off-multiple alpha	-0.0822296	916
FP off-multiple alpha	-0.677804	918
FP off-multiple alpha	-1.27899	920
FP off-multiple alpha	-1.88223	922
FP off-multiple alpha	-2.48291	924
FP off-multiple alpha	-3.07701	926
FP off-multiple alpha	-3.66032	928
FP off-multiple alpha	-4.22846	930
FP off-multiple alpha	-4.77769	932
FP off-multiple alpha	-5.30349	934
FP off-multiple alpha	-5.80274	936
FP off-multiple alpha	-6.27096	938
FP off-multiple alpha	-6.70574	940
FP off-multiple alpha	-7.10292	942
FP off-multiple alpha	-7.46084	944
FP off-multiple alpha	-7.77596	946
FP off-multiple alpha	-8.04738	948
FP off-multiple alpha	-8.27244	950
FP off-multiple alpha	-8.45101	952
FP off-multiple alpha	-8.56079	954
FP off-multiple alpha	-8.56079	956
FP off-multiple alpha	-8.56079	958
FP off-multiple alpha	-8.56079	960
FP off-multiple alpha	-8.56079	962
FP off-multiple alpha	-8.53333	964
FP off-multiple alpha	-8.39282	966
FP off-multiple alpha	-8.21383	968
FP off-multiple alpha	-8.00008	970
FP off-multiple alpha	-7.75444	972
FP off-multiple alpha	-7.48167	974
FP off-multiple alpha	-7.18494	976
FP off-multiple alpha	-6.86978	978
FP off-multiple alpha	-6.5396	980
FP off-multiple alpha	-6.20028	982
FP off-multiple alpha	-5.85539	984
FP off-multiple alpha	-5.51082	986
FP off-multiple alpha	-5.17016	988
FP off-multiple alpha	-4.83891	990
FP off-multiple alpha	-4.5206	992
FP off-multiple alpha	-4.22005	994
FP off-multiple alpha	-3.94058	996
FP off-multiple alpha	-3.68604	998
FP off-multiple alpha	-3.45949	1000
FP off-multiple alpha	-1.89653	-200
FP off-multiple alpha	-0.24962	-198
FP off-multiple alpha	1.40034	-196
FP off-multiple alpha	3.04776	-194
FP off-multiple alpha	4.68613	-192
FP off-multiple alpha	6.3102	-190
FP off-multiple alpha	7.91356	-188
FP off-multiple alpha	9.49131	-186
FP off-multiple alpha	11.0373	-184
FP off-multiple alpha	12.5469	-182
FP off-multiple alpha	14.0143	-180
FP off-multiple alpha	15.4351	-178
FP off-multiple alpha	16.8039	-176
FP off-multiple alpha	18.1166	-174
FP off-multiple alpha	19.3679	-172
FP off-multiple alpha	20.5539	-170
FP off-multiple alpha	21.6699	-168
FP off-multiple alpha	22.712	-166
FP off-multiple alpha	23.6759	-164
FP off-multiple alpha	24.5577	-162
FP off-multiple alpha	25.3536	-160
FP off-multiple alpha	26.0598	-158
FP off-multiple alpha	26.6733	-156
FP off-multiple alpha	27.1903	-154
FP off-multiple alpha	27.6084	-152
FP off-multiple alpha	27.9175	-150
FP off-multiple alpha	27.9175	-148
FP off-multiple alpha	27.9175	-146
FP off-multiple alpha	27.9175	-144
FP off-multiple alpha	27.9175	-142
FP off-multiple alpha	27.9056	-140
FP off-multiple alpha	27.5737	-138
FP off-multiple alpha	27.1325	-136
FP off-multiple alpha	26.5823	-134
FP off-multiple alpha	25.9253	-132
FP off-multiple alpha	25.1632	-130
FP off-multiple alpha	24.2994	-128
FP off-multiple alpha	23.3369	-126
FP off-multiple alpha	22.2804	-124
FP off-multiple alpha	21.1343	-122
FP off-multiple alpha	19.9043	-120
FP off-multiple alpha	18.5963	-118
FP off-multiple alpha	17.2167	-116
FP off-multiple alpha	15.7729	-114
FP off-multiple alpha	14.2717	-112
FP off-multiple alpha	12.7216	-110
FP off-multiple alpha	11.13	-108
FP off-multiple alpha	9.5057	-106
FP off-multiple alpha	7.85655	-104
FP off-multiple alpha	6.19158	-102
FP off-multiple alpha	4.51851	-100
FP off-multiple alpha	2.84624	-98
FP off-multiple alpha	1.18218	-96
FP off-multiple alpha	-0.465281	-94
FP off-multiple alpha	-2.08932	-92
FP off-multiple alpha	-3.6824	-90
FP off-multiple alpha	-5.23843	-88
FP off-multiple alpha	-6.75101	-86
FP off-multiple alpha	-8.21499	-84
FP off-multiple alpha	-9.62526	-82
FP off-multiple alpha	-10.9777	-80
FP off-multiple alpha	-12.2686	-78
FP off-multiple alpha	-13.4949	-76
FP off-multiple alpha	-14.6543	-74
FP off-multiple alpha	-15.7448	-72
FP off-multiple alpha	-16.7655	-70
FP off-multiple alpha	-17.7153	-68
FP off-multiple alpha	-18.5945	-66
FP off-multiple alpha	-19.403	-64
FP off-multiple alpha	-20.1419	-62
FP off-multiple alpha	-20.8122	-60
FP off-multiple alpha	-21.4157	-58
FP off-multiple alpha	-21.954	-56
FP off-multiple alpha	-22.4294	-54
FP off-multiple alpha	-22.8442	-52
FP off-multiple alpha	-23.2011	-50
FP off-multiple alpha	-23.5027	-48
FP off-multiple alpha	-23.7519	-46
FP off-multiple alpha	-23.9518	-44
FP off-multiple alpha	-24.1053	-42
FP off-multiple alpha	-24.2155	-40
FP off-multiple alpha	-24.2269	-38
FP off-multiple alpha	-24.2269	-36
FP off-multiple alpha	-24.2269	-34
FP off-multiple alpha	-24.2269	-32
FP off-multiple alpha	-24.2269	-30
FP off-multiple alpha	-24.1471	-28
FP off-multiple alpha	-24.0438	-26
FP off-multiple alpha	-23.923	-24
FP off-multiple alpha	-23.7876	-22
FP off-multiple alpha	-23.6409	-20
FP off-multiple alpha	-23.4859	-18
FP off-multiple alpha	-23.3259	-16
FP off-multiple alpha	-23.1638	-14
FP off-multiple alpha	-23.0027	-12
FP off-multiple alpha	-22.8456	-10
FP off-multiple alpha	-22.6953	-8
FP off-multiple alpha	-22.5545	-6
FP off-multiple alpha	-22.4259	-4
FP off-multiple alpha	-22.3121	-2
FP off-multiple alpha	-22.2153	0
FP off-multiple alpha	-22.1377	2
FP off-multiple alpha	-22.1139	4
FP off-multiple alpha	-22.1139	6
FP off-multiple alpha	-22.1139	8
FP off-multiple alpha	-22.1139	10
FP off-multiple alpha	-22.1139	12
FP off-multiple alpha	-22.1657	14
FP off-multiple alpha	-22.2621	16
FP off-multiple alpha	-22.3857	18
FP off-multiple alpha	-22.5361	20
FP off-multiple alpha	-22.7126	22
FP off-multiple alpha	-22.9142	24
FP off-multiple alpha	-23.1398	26
FP off-multiple alpha	-23.3877	28
FP off-multiple alpha	-23.6561	30
FP off-multiple alpha	-23.9429	32
FP off-multiple alpha	-24.246	34
FP off-multiple alpha	-24.5628	36
FP off-multiple alpha	-24.8909	38
FP off-multiple alpha	-25.2274	40
FP off-multiple alpha	-25.5697	42
FP off-multiple alpha	-25.9149	44
FP off-multiple alpha	-26.2602	46
FP off-multiple alpha	-26.6029	48
FP off-multiple alpha	-26.94	50
FP off-multiple alpha	-27.2691	52
FP off-multiple alpha	-27.5876	54
FP off-multiple alpha	-27.8932	56
FP off-multiple alpha	-28.1835	58
FP off-multiple alpha	-28.4567	60
FP off-multiple alpha	-28.7108	62
FP off-multiple alpha	-28.9442	64
FP off-multiple alpha	-29.1557	66
FP off-multiple alpha	-29.344	68
FP off-multiple alpha	-29.5082	70
FP off-multiple alpha	-29.6475	72
FP off-multiple alpha	-29.7617	74
FP off-multiple alpha	-29.8502	76
FP off-multiple alpha	-29.8898	78
FP off-multiple alpha	-29.8898	80
FP off-multiple alpha	-29.8898	82
FP off-multiple alpha	-29.8898	84
FP off-multiple alpha	-29.8898	86
FP off-multiple alpha	-29.8563	88
FP off-multiple alpha	-29.775	90
FP off-multiple alpha	-29.6727	92
FP off-multiple alpha	-29.5504	94
FP off-multiple alpha	-29.4094	96
FP off-multiple alpha	-29.2511	98
FP off-multiple alpha	-29.0767	100
FP off-multiple alpha	-28.8879	102
FP off-multiple alpha	-28.6861	104
FP off-multiple alpha	-28.4727	106
FP off-multiple alpha	-28.2496	108
FP off-multiple alpha	-28.018	110
FP off-multiple alpha	-27.7799	112
FP off-multiple alpha	-27.5367	114
FP off-multiple alpha	-27.2901	116
FP off-multiple alpha	-27.0417	118
FP off-multiple alpha	-26.7932	120
FP off-multiple alpha	-26.5461	122
FP off-multiple alpha	-26.3022	124
FP off-multiple alpha	-26.0628	126
FP off-multiple alpha	-25.8297	128
FP off-multiple alpha	-25.6042	130
FP off-multiple alpha	-25.3878	132
FP off-multiple alpha	-25.1819	134
FP off-multiple alpha	-24.9878	136
FP off-multiple alpha	-24.8068	138
FP off-multiple alpha	-24.6399	140
FP off-multiple alpha	-24.4882	142
FP off-multiple alpha	-24.3526	144
FP off-multiple alpha	-24.2341	146
FP off-multiple alpha	-24.1331	148
FP off-multiple alpha	-24.0505	150
FP off-multiple alpha	-23.9865	152
FP off-multiple alpha	-23.9658	154
FP off-multiple alpha	-23.9658	156
FP off-multiple alpha	-23.9658	158
FP off-multiple alpha	-23.9658	160
FP off-multiple alpha	-23.9658	162
FP off-multiple alpha	-24.0014	164
FP off-multiple alpha	-24.0685	166
FP off-multiple alpha	-24.1526	168
FP off-multiple alpha	-24.2531	170
FP off-multiple alpha	-24.3689	172
FP off-multiple alpha	-24.4991	174
FP off-multiple alpha	-24.6427	176
FP off-multiple alpha	-24.7983	178
FP off-multiple alpha	-24.9648	180
FP off-multiple alpha	-25.1409	182
FP off-multiple alpha	-25.3254	184
FP off-multiple alpha	-25.5167	186
FP off-multiple alpha	-25.7136	188
FP off-multiple alpha	-25.9148	190
FP off-multiple alpha	-26.1189	192
FP off-multiple alpha	-26.3245	194
FP off-multiple alpha	-26.5306	196
FP off-multiple alpha	-26.7357	198
FP off-multiple alpha	-26.9388	200
FP off-multiple alpha	-27.1388	202
FP off-multiple alpha	-27.3346	204
FP off-multiple alpha	-27.5253	206
FP off-multiple alpha	-27.7101	208
FP off-multiple alpha	-27.8882	210
FP off-multiple alpha	-28.0588	212
FP off-multiple alpha	-28.2214	214
FP off-multiple alpha	-28.3754	216
FP off-multiple alpha	-28.5205	218
FP off-multiple alpha	-28.6562	220
FP off-multiple alpha	-28.7823	222
FP off-multiple alpha	-28.8986	224
FP off-multiple alpha	-29.005	226
FP off-multiple alpha	-29.1014	228
FP off-multiple alpha	-29.1878	230
FP off-multiple alpha	-29.2644	232
FP off-multiple alpha	-29.3312	234
FP off-multiple alpha	-29.3885	236
FP off-multiple alpha	-29.4365	238
FP off-multiple alpha	-29.4754	240
FP off-multiple alpha	-29.5056	242
FP off-multiple alpha	-29.527	244
FP off-multiple alpha	-29.5274	246
FP off-multiple alpha	-29.5274	248
FP off-multiple alpha	-29.5274	250
FP off-multiple alpha	-29.5274	252
FP off-multiple alpha	-29.5274	254
FP off-multiple alpha	-29.5089	256
FP off-multiple alpha	-29.4854	258
FP off-multiple alpha	-29.4577	260
FP off-multiple alpha	-29.4261	262
FP off-multiple alpha	-29.3914	264
FP off-multiple alpha	-29.3541	266
FP off-multiple alpha	-29.3149	268
FP off-multiple alpha	-29.2743	270
FP off-multiple alpha	-29.2328	272
FP off-multiple alpha	-29.1912	274
FP off-multiple alpha	-29.15	276
FP off-multiple alpha	-29.1096	278
FP off-multiple alpha	-29.0706	280
FP off-multiple alpha	-29.0336	282
FP off-multiple alpha	-28.999	284
FP off-multiple alpha	-28.9671	286
FP off-multiple alpha	-28.9384	288
FP off-multiple alpha	-28.9133	290
FP off-multiple alpha	-28.892	292
FP off-multiple alpha	-28.8747	294
FP off-multiple alpha	-28.8618	296
FP off-multiple alpha	-28.8618	298
FP off-multiple alpha	-28.8618	300
FP off-multiple alpha	-28.8618	302
FP off-multiple alpha	-28.8618	304
FP off-multiple alpha	-28.8618	306
FP off-multiple alpha	-28.8745	308
FP off-multiple alpha	-28.891	310
FP off-multiple alpha	-28.9109	312
FP off-multiple alpha	-28.934	314
FP off-multiple alpha	-28.9597	316
FP off-multiple alpha	-28.9877	318
FP off-multiple alpha	-29.0174	320
FP off-multiple alpha	-29.0483	322
FP off-multiple alpha	-29.0797	324
FP off-multiple alpha	-29.1111	326
FP off-multiple alpha	-29.1419	328
FP off-multiple alpha	-29.1714	330
FP off-multiple alpha	-29.199	332
FP off-multiple alpha	-29.2239	334
FP off-multiple alpha	-29.2456	336
FP off-multiple alpha	-29.2634	338
FP off-multiple alpha	-29.2686	340
FP off-multiple alpha	-29.2686	342
FP off-multiple alpha	-29.2686	344
FP off-multiple alpha	-29.2686	346
FP off-multiple alpha	-29.2686	348
FP off-multiple alpha	-29.2552	350
FP off-multiple alpha	-29.2299	352
FP off-multiple alpha	-29.1966	354
FP off-multiple alpha	-29.1549	356
FP off-multiple alpha	-29.1048	358
FP off-multiple alpha	-29.0459	360
FP off-multiple alpha	-28.9782	362
FP off-multiple alpha	-28.9015	364
FP off-multiple alpha	-28.8158	366
FP off-multiple alpha	-28.7212	368
FP off-multiple alpha	-28.6179	370
FP off-multiple alpha	-28.5059	372
FP off-multiple alpha	-28.3855	374
FP off-multiple alpha	-28.257	376
FP off-multiple alpha	-28.1209	378
FP off-multiple alpha	-27.9774	380
FP off-multiple alpha	-27.8272	382
FP off-multiple alpha	-27.6707	384
FP off-multiple alpha	-27.5085	386
FP off-multiple alpha	-27.3414	388
FP off-multiple alpha	-27.17	390
FP off-multiple alpha	-26.9951	392
FP off-multiple alpha	-26.8175	394
FP off-multiple alpha	-26.6381	396
FP off-multiple alpha	-26.4577	398
FP off-multiple alpha	-26.2774	400
FP off-multiple alpha	-26.0981	402
FP off-multiple alpha	-25.9209	404
FP off-multiple alpha	-25.7466	406
FP off-multiple alpha	-25.5765	408
FP off-multiple alpha	-25.4115	410
FP off-multiple alpha	-25.2527	412
FP off-multiple alpha	-25.1012	414
FP off-multiple alpha	-24.958	416
FP off-multiple alpha	-24.8241	418
FP off-multiple alpha	-24.7006	420
FP off-multiple alpha	-24.5883	422
FP off-multiple alpha	-24.4883	424
FP off-multiple alpha	-24.4012	426
FP off-multiple alpha	-24.328	428
FP off-multiple alpha	-24.2693	430
FP off-multiple alpha	-24.2348	432
FP off-multiple alpha	-24.2348	434
FP off-multiple alpha	-24.2348	436
FP off-multiple alpha	-24.2348	438
FP off-multiple alpha	-24.2348	440
FP off-multiple alpha	-24.249	442
FP off-multiple alpha	-24.3032	444
FP off-multiple alpha	-24.3738	446
FP off-multiple alpha	-24.4604	448
FP off-multiple alpha	-24.5625	450
FP off-multiple alpha	-24.6797	452
FP off-multiple alpha	-24.8111	454
FP off-multiple alpha	-24.9559	456
FP off-multiple alpha	-25.1131	458
FP off-multiple alpha	-25.2816	460
FP off-multiple alpha	-25.4602	462
FP off-multiple alpha	-25.6475	464
FP off-multiple alpha	-25.8422	466
FP off-multiple alpha	-26.0426	468
FP off-multiple alpha	-26.2473	470
FP off-multiple alpha	-26.4545	472
FP off-multiple alpha	-26.6625	474
FP off-multiple alpha	-26.8696	476
FP off-multiple alpha	-27.074	478
FP off-multiple alpha	-27.2738	480
FP off-multiple alpha	-27.4672	482
FP off-multiple alpha	-27.6525	484
FP off-multiple alpha	-27.8278	486
FP off-multiple alpha	-27.9914	488
FP off-multiple alpha	-28.1417	490
FP off-multiple alpha	-28.2769	492
FP off-multiple alpha	-28.3955	494
FP off-multiple alpha	-28.4961	496
FP off-multiple alpha	-28.5773	498
FP off-multiple alpha	-28.622	500
FP off-multiple alpha	-28.622	502
FP off-multiple alpha	-28.622	504
FP off-multiple alpha	-28.622	506
FP off-multiple alpha	-28.622	508
FP off-multiple alpha	-28.5964	510
FP off-multiple alpha	-28.5146	512
FP off-multiple alpha	-28.4073	514
FP off-multiple alpha	-28.2747	516
FP off-multiple alpha	-28.117	518
FP off-multiple alpha	-27.9344	520
FP off-multiple alpha	-27.7276	522
FP off-multiple alpha	-27.4972	524
FP off-multiple alpha	-27.2444	526
FP off-multiple alpha	-26.97	528
FP off-multiple alpha	-26.6756	530
FP off-multiple alpha	-26.3624	532
FP off-multiple alpha	-26.0323	534
FP off-multiple alpha	-25.6869	536
FP off-multiple alpha	-25.3283	538
FP off-multiple alpha	-24.9585	540
FP off-multiple alpha	-24.5798	542
FP off-multiple alpha	-24.1944	544
FP off-multiple alpha	-23.8048	546
FP off-multiple alpha	-23.4134	548
FP off-multiple alpha	-23.0228	550
FP off-multiple alpha	-22.6356	552
FP off-multiple alpha	-22.2543	554
FP off-multiple alpha	-21.8816	556
FP off-multiple alpha	-21.52	558
FP off-multiple alpha	-21.1721	560
FP off-multiple alpha	-20.8402	562
FP off-multiple alpha	-20.5267	564
FP off-multiple alpha	-20.2339	566
FP off-multiple alpha	-19.9639	568
FP off-multiple alpha	-19.7187	570
FP off-multiple alpha	-19.5001	572
FP off-multiple alpha	-19.3098	574
FP off-multiple alpha	-19.1491	576
FP off-multiple alpha	-19.0194	578
FP off-multiple alpha	-18.9258	580
FP off-multiple alpha	-18.9258	582
FP off-multiple alpha	-18.9258	584
FP off-multiple alpha	-18.9258	586
FP off-multiple alpha	-18.9258	588
FP off-multiple alpha	-18.9322	590
FP off-multiple alpha	-19.035	592
FP off-multiple alpha	-19.1703	594
FP off-multiple alpha	-19.3375	596
FP off-multiple alpha	-19.5354	598
FP off-multiple alpha	-19.7626	600
FP off-multiple alpha	-20.0177	602
FP off-multiple alpha	-20.2988	604
FP off-multiple alpha	-20.6042	606
FP off-multiple alpha	-20.9315	608
FP off-multiple alpha	-21.2787	610
FP off-multiple alpha	-21.643	612
FP off-multiple alpha	-22.0221	614
FP off-multiple alpha	-22.413	616
FP off-multiple alpha	-22.813	618
FP off-multiple alpha	-23.2189	620
FP off-multiple alpha	-23.6279	622
FP off-multiple alpha	-24.0365	624
FP off-multiple alpha	-24.4418	626
FP off-multiple alpha	-24.8404	628
FP off-multiple alpha	-25.2291	630
FP off-multiple alpha	-25.6045	632
FP off-multiple alpha	-25.9634	634
FP off-multiple alpha	-26.3025	636
FP off-multiple alpha	-26.6188	638
FP off-multiple alpha	-26.909	640
FP off-multiple alpha	-27.1702	642
FP off-multiple alpha	-27.3995	644
FP off-multiple alpha	-27.5942	646
FP off-multiple alpha	-27.7516	648
FP off-multiple alpha	-27.8413	650
FP off-multiple alpha	-27.8413	652
FP off-multiple alpha	-27.8413	654
FP off-multiple alpha	-27.8413	656
FP off-multiple alpha	-27.8413	658
FP off-multiple alpha	-27.7956	660
FP off-multiple alpha	-27.6382	662
FP off-multiple alpha	-27.4311	664
FP off-multiple alpha	-27.174	666
FP off-multiple alpha	-26.8671	668
FP off-multiple alpha	-26.5107	670
FP off-multiple alpha	-26.1055	672
FP off-multiple alpha	-25.6525	674
FP off-multiple alpha	-25.153	676
FP off-multiple alpha	-24.6088	678
FP off-multiple alpha	-24.0218	680
FP off-multiple alpha	-23.3943	682
FP off-multiple alpha	-22.7287	684
FP off-multiple alpha	-22.0279	686
FP off-multiple alpha	-21.2949	688
FP off-multiple alpha	-20.533	690
FP off-multiple alpha	-19.7455	692
FP off-multiple alpha	-18.9361	694
FP off-multiple alpha	-18.1084	696
FP off-multiple alpha	-17.2662	698
FP off-multiple alpha	-16.4135	700
FP off-multiple alpha	-15.554	702
FP off-multiple alpha	-14.6918	704
FP off-multiple alpha	-13.8308	706
FP off-multiple alpha	-12.9747	708
FP off-multiple alpha	-12.1274	710
FP off-multiple alpha	-11.2926	712
FP off-multiple alpha	-10.4738	714
FP off-multiple alpha	-9.67445	716
FP off-multiple alpha	-8.8978	718
FP off-multiple alpha	-8.14705	720
FP off-multiple alpha	-7.42499	722
FP off-multiple alpha	-6.73449	724
FP off-multiple alpha	-6.0779	726
FP off-multiple alpha	-5.45771	728
FP off-multiple alpha	-4.87585	730
FP off-multiple alpha	-4.33436	732
FP off-multiple alpha	-3.83474	734
FP off-multiple alpha	-3.37857	736
FP off-multiple alpha	-2.96698	738
FP off-multiple alpha	-2.60109	740
FP off-multiple alpha	-2.28161	742
FP off-multiple alpha	-2.00921	744
FP off-multiple alpha	-1.78422	746
FP off-multiple alpha	-1.60687	748
FP off-multiple alpha	-1.49891	750
FP off-multiple alpha	-1.49891	752
FP off-multiple alpha	-1.49891	754
FP off-multiple alpha	-1.49891	756
FP off-multiple alpha	-1.49891	758
FP off-multiple alpha	-1.52949	760
FP off-multiple alpha	-1.67494	762
FP off-multiple alpha	-1.86269	764
FP off-multiple alpha	-2.09147	766
FP off-multiple alpha	-2.35947	768
FP off-multiple alpha	-2.66511	770
FP off-multiple alpha	-3.00623	772
FP off-multiple alpha	-3.38094	774
FP off-multiple alpha	-3.7868	776
FP off-multiple alpha	-4.22166	778
FP off-multiple alpha	-4.68285	780
FP off-multiple alpha	-5.1679	782
FP off-multiple alpha	-5.67398	784
FP off-multiple alpha	-6.19841	786
FP off-multiple alpha	-6.73822	788
FP off-multiple alpha	-7.29054	790
FP off-multiple alpha	-7.85237	792
FP off-multiple alpha	-8.42073	794
FP off-multiple alpha	-8.99265	796
FP off-multiple alpha	-9.5651	798
FP off-multiple alpha	-10.1352	800
FP off-multiple alpha	-10.7	802
FP off-multiple alpha	-11.2568	804
FP off-multiple alpha	-11.8028	806
FP off-multiple alpha	-12.3354	808
FP off-multiple alpha	-12.852	810
FP off-multiple alpha	-13.3505	812
FP off-multiple alpha	-13.8284	814
FP off-multiple alpha	-14.2838	816
FP off-multiple alpha	-14.7147	818
FP off-multiple alpha	-15.1196	820
FP off-multiple alpha	-15.4968	822
FP off-multiple alpha	-15.845	824
FP off-multiple alpha	-16.1629	826
FP off-multiple alpha	-16.4497	828
FP off-multiple alpha	-16.7045	830
FP off-multiple alpha	-16.9267	832
FP off-multiple alpha	-17.1157	834
FP off-multiple alpha	-17.2714	836
FP off-multiple alpha	-17.3936	838
FP off-multiple alpha	-17.4623	840
FP off-multiple alpha	-17.4623	842
FP off-multiple alpha	-17.4623	844
FP off-multiple alpha	-17.4623	846
FP off-multiple alpha	-17.4623	848
FP off-multiple alpha	-17.4338	850
FP off-multiple alpha	-17.3298	852
FP off-multiple alpha	-17.1962	854
FP off-multiple alpha	-17.034	856
FP off-multiple alpha	-16.8445	858
FP off-multiple alpha	-16.6288	860
FP off-multiple alpha	-16.3883	862
FP off-multiple alpha	-16.1245	864
FP off-multiple alpha	-15.8389	866
FP off-multiple alpha	-15.5331	868
FP off-multiple alpha	-15.209	870
FP off-multiple alpha	-14.8682	872
FP off-multiple alpha	-14.5127	874
FP off-multiple alpha	-14.1444	876
FP off-multiple alpha	-13.7656	878
FP off-multiple alpha	-13.378	880
FP off-multiple alpha	-12.9841	882
FP off-multiple alpha	-12.5858	884
FP off-multiple alpha	-12.1857	886
FP off-multiple alpha	-11.7856	888
FP off-multiple alpha	-11.3882	890
FP off-multiple alpha	-10.9953	892
FP off-multiple alpha	-10.6094	894
FP off-multiple alpha	-10.2325	896
FP off-multiple alpha	-9.86684	898
FP off-multiple alpha	-9.51429	900
FP off-multiple alpha	-9.17687	902
FP off-multiple alpha	-8.85635	904
FP off-multiple alpha	-8.55442	906
FP off-multiple alpha	-8.27267	908
FP off-multiple alpha	-8.01246	910
FP off-multiple alpha	-7.77518	912
FP off-multiple alpha	-7.56176	914
FP off-multiple alpha	-7.37337	916
FP off-multiple alpha	-7.21059	918
FP off-multiple alpha	-7.07427	920
FP off-multiple alpha	-6.96463	922
FP off-multiple alpha	-6.88231	924
FP off-multiple alpha	-6.88071	926
FP off-multiple alpha	-6.88071	928
FP off-multiple alpha	-6.88071	930
FP off-multiple alpha	-6.88071	932
FP off-multiple alpha	-6.88071	934
FP off-multiple alpha	-6.96087	936
FP off-multiple alpha	-7.06772	938
FP off-multiple alpha	-7.20054	940
FP off-multiple alpha	-7.35872	942
FP off-multiple alpha	-7.54192	944
FP off-multiple alpha	-7.74956	946
FP off-multiple alpha	-7.98122	948
FP off-multiple alpha	-8.23642	950
FP off-multiple alpha	-8.51463	952
FP off-multiple alpha	-8.81549	954
FP off-multiple alpha	-9.1384	956
FP off-multiple alpha	-9.48311	958
FP off-multiple alpha	-9.84891	960
FP off-multiple alpha	-10.2356	962
FP off-multiple alpha	-10.6423	964
FP off-multiple alpha	-11.0689	966
FP off-multiple alpha	-11.5144	968
FP off-multiple alpha	-11.9785	970
FP off-multiple alpha	-12.46	972
FP off-multiple alpha	-12.9585	974
FP off-multiple alpha	-13.4727	976
FP off-multiple alpha	-14.0017	978
FP off-multiple alpha	-14.5441	980
FP off-multiple alpha	-15.0988	982
FP off-multiple alpha	-15.6641	984
FP off-multiple alpha	-16.2384	986
FP off-multiple alpha	-16.8198	988
FP off-multiple alpha	-17.4065	990
FP off-multiple alpha	-17.9963	992
FP off-multiple alpha	-18.5871	994
FP off-multiple alpha	-19.1766	996
FP off-multiple alpha	-19.7623	998
FP off-multiple alpha	-20.3419	1000
FP off-multiple alpha	-32.5879	-200
FP off-multiple alpha	-32.2678	-198
FP off-multiple alpha	-31.8752	-196
FP off-multiple alpha	-31.4126	-194
FP off-multiple alpha	-30.883	-192
FP off-multiple alpha	-30.289	-190
FP off-multiple alpha	-29.6334	-188
FP off-multiple alpha	-28.9191	-186
FP off-multiple alpha	-28.149	-184
FP off-multiple alpha	-27.326	-182
FP off-multiple alpha	-26.453	-180
FP off-multiple alpha	-25.533	-178
FP off-multiple alpha	-24.5685	-176
FP off-multiple alpha	-23.5629	-174
FP off-multiple alpha	-22.5184	-172
FP off-multiple alpha	-21.4385	-170
FP off-multiple alpha	-20.3249	-168
FP off-multiple alpha	-19.1812	-166
FP off-multiple alpha	-18.0092	-164
FP off-multiple alpha	-16.8123	-162
FP off-multiple alpha	-15.592	-160
FP off-multiple alpha	-14.3519	-158
FP off-multiple alpha	-13.0933	-156
FP off-multiple alpha	-11.8197	-154
FP off-multiple alpha	-10.5325	-152
FP off-multiple alpha	-9.23505	-150
FP off-multiple alpha	-7.92883	-148
FP off-multiple alpha	-6.61721	-146
FP off-multiple alpha	-5.30186	-144
FP off-multiple alpha	-3.98596	-142
FP off-multiple alpha	-2.67159	-140
FP off-multiple alpha	-1.36176	-138
FP off-multiple alpha	-0.0590286	-136
FP off-multiple alpha	1.23384	-134
FP off-multiple alpha	2.51377	-132
FP off-multiple alpha	3.77821	-130
FP off-multiple alpha	5.02354	-128
FP off-multiple alpha	6.24747	-126
FP off-multiple alpha	7.44589	-124
FP off-multiple alpha	8.6167	-122
FP off-multiple alpha	9.7554	-120
FP off-multiple alpha	10.8602	-118
FP off-multiple alpha	11.9262	-116
FP off-multiple alpha	12.952	-114
FP off-multiple alpha	13.9326	-112
FP off-multiple alpha	14.8665	-110
FP off-multiple alpha	15.7493	-108
FP off-multiple alpha	16.5794	-106
FP off-multiple alpha	17.3527	-104
FP off-multiple alpha	18.0679	-102
FP off-multiple alpha	18.7214	-100
FP off-multiple alpha	19.3119	-98
FP off-multiple alpha	19.8368	-96
FP off-multiple alpha	20.2948	-94
FP off-multiple alpha	20.684	-92
FP off-multiple alpha	21.0035	-90
FP off-multiple alpha	21.2522	-88
FP off-multiple alpha	21.3537	-86
FP off-multiple alpha	21.3537	-84
FP off-multiple alpha	21.3537	-82
FP off-multiple alpha	21.3537	-80
FP off-multiple alpha	21.3537	-78
FP off-multiple alpha	21.2427	-76
FP off-multiple alpha	20.9935	-74
FP off-multiple alpha	20.6768	-72
FP off-multiple alpha	20.2925	-70
FP off-multiple alpha	19.8439	-68
FP off-multiple alpha	19.3312	-66
FP off-multiple alpha	18.758	-64
FP off-multiple alpha	18.1248	-62
FP off-multiple alpha	17.4355	-60
FP off-multiple alpha	16.6909	-58
FP off-multiple alpha	15.8948	-56
FP off-multiple alpha	15.0485	-54
FP off-multiple alpha	14.1555	-52
FP off-multiple alpha	13.2176	-50
FP off-multiple alpha	12.2379	-48
FP off-multiple alpha	11.2187	-46
FP off-multiple alpha	10.1627	-44
FP off-multiple alpha	9.0726	-42
FP off-multiple alpha	7.95065	-40
FP off-multiple alpha	6.79991	-38
FP off-multiple alpha	5.62228	-36
FP off-multiple alpha	4.42108	-34
FP off-multiple alpha	3.19788	-32
FP off-multiple alpha	1.95625	-30
FP off-multiple alpha	0.697598	-28
FP off-multiple alpha	-0.574371	-26
FP off-multiple alpha	-1.85838	-24
FP off-multiple alpha	-3.15063	-22
FP off-multiple alpha	-4.44979	-20
FP off-multiple alpha	-5.75215	-18
FP off-multiple alpha	-7.05623	-16
FP off-multiple alpha	-8.35846	-14
FP off-multiple alpha	-9.65716	-12
FP off-multiple alpha	-10.949	-10
FP off-multiple alpha	-12.232	-8
FP off-multiple alpha	-13.5031	-6
FP off-multiple alpha	-14.76	-4
FP off-multiple alpha	-16.0001	-2
FP off-multiple alpha	-17.221	0
FP off-multiple alpha	-18.4202	2
FP off-multiple alpha	-19.5953	4
FP off-multiple alpha	-20.7443	6
FP off-multiple alpha	-21.8646	8
FP off-multiple alpha	-22.9547	10
FP off-multiple alpha	-24.0123	12
FP off-multiple alpha	-25.0361	14
FP off-multiple alpha	-26.024	16
FP off-multiple alpha	-26.9753	18
FP off-multiple alpha	-27.8882	20
FP off-multiple alpha	-28.7622	22
FP off-multiple alpha	-29.5962	24
FP off-multiple alpha	-30.39	26
FP off-multiple alpha	-31.1428	28
FP off-multiple alpha	-31.8551	30
FP off-multiple alpha	-32.5265	32
FP off-multiple alpha	-33.1576	34
FP off-multiple alpha	-33.7489	36
FP off-multiple alpha	-34.3011	38
FP off-multiple alpha	-34.8151	40
FP off-multiple alpha	-35.2919	42
FP off-multiple alpha	-35.7329	44
FP off-multiple alpha	-36.1393	46
FP off-multiple alpha	-36.5128	48
FP off-multiple alpha	-36.8546	50
FP off-multiple alpha	-37.1669	52
FP off-multiple alpha	-37.451	54
FP off-multiple alpha	-37.7089	56
FP off-multiple alpha	-37.9423	58
FP off-multiple alpha	-38.1532	60
FP off-multiple alpha	-38.3431	62
FP off-multiple alpha	-38.5141	64
FP off-multiple alpha	-38.6677	66
FP off-multiple alpha	-38.8059	68
FP off-multiple alpha	-38.93	70
FP off-multiple alpha	-39.0419	72
FP off-multiple alpha	-39.1428	74
FP off-multiple alpha	-39.2343	76
FP off-multiple alpha	-39.3176	78
FP off-multiple alpha	-39.3941	80
FP off-multiple alpha	-39.4649	82
FP off-multiple alpha	-39.5309	84
FP off-multiple alpha	-39.5933	86
FP off-multiple alpha	-39.6528	88
FP off-multiple alpha	-39.7103	90
FP off-multiple alpha	-39.7663	92
FP off-multiple alpha	-39.8217	94
FP off-multiple alpha	-39.8768	96
FP off-multiple alpha	-39.9323	98
FP off-multiple alpha	-39.9883	100
FP off-multiple alpha	-40.0454	102
FP off-multiple alpha	-40.1036	104
FP off-multiple alpha	-40.1635	106
FP off-multiple alpha	-40.2249	108
FP off-multiple alpha	-40.2882	110
FP off-multiple alpha	-40.3532	112
FP off-multiple alpha	-40.4201	114
FP off-multiple alpha	-40.4889	116
FP off-multiple alpha	-40.5594	118
FP off-multiple alpha	-40.6316	120
FP off-multiple alpha	-40.7054	122
FP off-multiple alpha	-40.7806	124
FP off-multiple alpha	-40.8569	126
FP off-multiple alpha	-40.9343	128
FP off-multiple alpha	-41.0123	130
FP off-multiple alpha	-41.0908	132
FP off-multiple alpha	-41.1693	134
FP off-multiple alpha	-41.2477	136
FP off-multiple alpha	-41.3253	138
FP off-multiple alpha	-41.402	140
FP off-multiple alpha	-41.4772	142
FP off-multiple alpha	-41.5505	144
FP off-multiple alpha	-41.6215	146
FP off-multiple alpha	-41.6896	148
FP off-multiple alpha	-41.7544	150
FP off-multiple alpha	-41.8153	152
FP off-multiple alpha	-41.8718	154
FP off-multiple alpha	-41.9233	156
FP off-multiple alpha	-41.9694	158
FP off-multiple alpha	-42.0094	160
FP off-multiple alpha	-42.0428	162
FP off-multiple alpha	-42.0689	164
FP off-multiple alpha	-42.0701	166
FP off-multiple alpha	-42.0701	168
FP off-multiple alpha	-42.0701	170
FP off-multiple alpha	-42.0701	172
FP off-multiple alpha	-42.0701	174
FP off-multiple alpha	-42.0427	176
FP off-multiple alpha	-42.0026	178
FP off-multiple alpha	-41.9507	180
FP off-multiple alpha	-41.8867	182
FP off-multiple alpha	-41.8101	184
FP off-multiple alpha	-41.7202	186
FP off-multiple alpha	-41.6168	188
FP off-multiple alpha	-41.4993	190
FP off-multiple alpha	-41.3673	192
FP off-multiple alpha	-41.2205	194
FP off-multiple alpha	-41.0585	196
FP off-multiple alpha	-40.8809	198
FP off-multiple alpha	-40.6875	200
FP off-multiple alpha	-40.4781	202
FP off-multiple alpha	-40.2524	204
FP off-multiple alpha	-40.0102	206
FP off-multiple alpha	-39.7514	208
FP off-multiple alpha	-39.476	210
FP off-multiple alpha	-39.1839	212
FP off-multiple alpha	-38.875	214
FP off-multiple alpha	-38.5496	216
FP off-multiple alpha	-38.2076	218
FP off-multiple alpha	-37.8494	220
FP off-multiple alpha	-37.4752	222
FP off-multiple alpha	-37.0852	224
FP off-multiple alpha	-36.68	226
FP off-multiple alpha	-36.2598	228
FP off-multiple alpha	-35.8254	230
FP off-multiple alpha	-35.3772	232
FP off-multiple alpha	-34.9161	234
FP off-multiple alpha	-34.4426	236
FP off-multiple alpha	-33.9579	238
FP off-multiple alpha	-33.4626	240
FP off-multiple alpha	-32.9581	242
FP off-multiple alpha	-32.4451	244
FP off-multiple alpha	-31.9251	246
FP off-multiple alpha	-31.3993	248
FP off-multiple alpha	-30.869	250
FP off-multiple alpha	-30.3357	252
FP off-multiple alpha	-29.801	254
FP off-multiple alpha	-29.2663	256
FP off-multiple alpha	-28.7336	258
FP off-multiple alpha	-28.2043	260
FP off-multiple alpha	-27.6805	262
FP off-multiple alpha	-27.1639	264
FP off-multiple alpha	-26.6565	266
FP off-multiple alpha	-26.1601	268
FP off-multiple alpha	-25.6769	270
FP off-multiple alpha	-25.2087	272
FP off-multiple alpha	-24.7576	274
FP off-multiple alpha	-24.3255	276
FP off-multiple alpha	-23.9144	278
FP off-multiple alpha	-23.5263	280
FP off-multiple alpha	-23.163	282
FP off-multiple alpha	-22.8263	284
FP off-multiple alpha	-22.518	286
FP off-multiple alpha	-22.2397	288
FP off-multiple alpha	-21.9928	290
FP off-multiple alpha	-21.7791	292
FP off-multiple alpha	-21.5994	294
FP off-multiple alpha	-21.4551	296
FP off-multiple alpha	-21.3559	298
FP off-multiple alpha	-21.3559	300
FP off-multiple alpha	-21.3559	302
FP off-multiple alpha	-21.3559	304
FP off-multiple alpha	-21.3559	306
FP off-multiple alpha	-21.37	308
FP off-multiple alpha	-21.4886	310
FP off-multiple alpha	-21.6446	312
FP off-multiple alpha	-21.8373	314
FP off-multiple alpha	-22.0658	316
FP off-multiple alpha	-22.3291	318
FP off-multiple alpha	-22.6257	320
FP off-multiple alpha	-22.9542	322
FP off-multiple alpha	-23.3129	324
FP off-multiple alpha	-23.6999	326
FP off-multiple alpha	-24.1131	328
FP off-multiple alpha	-24.5503	330
FP off-multiple alpha	-25.0091	332
FP off-multiple alpha	-25.487	334
FP off-multiple alpha	-25.9815	336
FP off-multiple alpha	-26.4899	338
FP off-multiple alpha	-27.0093	340
FP off-multiple alpha	-27.5371	342
FP off-multiple alpha	-28.0702	344
FP off-multiple alpha	-28.606	346
FP off-multiple alpha	-29.1414	348
FP off-multiple alpha	-29.6739	350
FP off-multiple alpha	-30.2004	352
FP off-multiple alpha	-30.7183	354
FP off-multiple alpha	-31.225	356
FP off-multiple alpha	-31.7179	358
FP off-multiple alpha	-32.1946	360
FP off-multiple alpha	-32.6529	362
FP off-multiple alpha	-33.0905	364
FP off-multiple alpha	-33.5055	366
FP off-multiple alpha	-33.8962	368
FP off-multiple alpha	-34.2607	370
FP off-multiple alpha	-34.5979	372
FP off-multiple alpha	-34.9064	374
FP off-multiple alpha	-35.1852	376
FP off-multiple alpha	-35.4336	378
FP off-multiple alpha	-35.6509	380
FP off-multiple alpha	-35.8369	382
FP off-multiple alpha	-35.9914	384
FP off-multiple alpha	-36.1145	386
FP off-multiple alpha	-36.2066	388
FP off-multiple alpha	-36.2205	390
FP off-multiple alpha	-36.2205	392
FP off-multiple alpha	-36.2205	394
FP off-multiple alpha	-36.2205	396
FP off-multiple alpha	-36.2205	398
FP off-multiple alpha	-36.1525	400
FP off-multiple alpha	-36.0542	402
FP off-multiple alpha	-35.9347	404
FP off-multiple alpha	-35.796	406
FP off-multiple alpha	-35.6404	408
FP off-multiple alpha	-35.4698	410
FP off-multiple alpha	-35.2868	412
FP off-multiple alpha	-35.0934	414
FP off-multiple alpha	-34.8923	416
FP off-multiple alpha	-34.6856	418
FP off-multiple alpha	-34.4759	420
FP off-multiple alpha	-34.2655	422
FP off-multiple alpha	-34.0567	424
FP off-multiple alpha	-33.8518	426
FP off-multiple alpha	-33.653	428
FP off-multiple alpha	-33.4623	430
FP off-multiple alpha	-33.2817	432
FP off-multiple alpha	-33.113	434
FP off-multiple alpha	-32.9579	436
FP off-multiple alpha	-32.8178	438
FP off-multiple alpha	-32.6941	440
FP off-multiple alpha	-32.5879	442
FP off-multiple alpha	-32.5002	444
FP off-multiple alpha	-32.4316	446
FP off-multiple alpha	-32.405	448
FP off-multiple alpha	-32.405	450
FP off-multiple alpha	-32.405	452
FP off-multiple alpha	-32.405	454
FP off-multiple alpha	-32.405	456
FP off-multiple alpha	-32.4377	458
FP off-multiple alpha	-32.5065	460
FP off-multiple alpha	-32.5929	462
FP off-multiple alpha	-32.6959	464
FP off-multiple alpha	-32.8144	466
FP off-multiple alpha	-32.9469	468
FP off-multiple alpha	-33.0921	470
FP off-multiple alpha	-33.2483	472
FP off-multiple alpha	-33.4138	474
FP off-multiple alpha	-33.5871	476
FP off-multiple alpha	-33.7661	478
FP off-multiple alpha	-33.9492	480
FP off-multiple alpha	-34.1343	482
FP off-multiple alpha	-34.3198	484
FP off-multiple alpha	-34.5037	486
FP off-multiple alpha	-34.6843	488
FP off-multiple alpha	-34.8597	490
FP off-multiple alpha	-35.0284	492
FP off-multiple alpha	-35.1886	494
FP off-multiple alpha	-35.3391	496
FP off-multiple alpha	-35.4782	498
FP off-multiple alpha	-35.6049	500
FP off-multiple alpha	-35.7181	502
FP off-multiple alpha	-35.8168	504
FP off-multiple alpha	-35.9002	506
FP off-multiple alpha	-35.9678	508
FP off-multiple alpha	-36.0191	510
FP off-multiple alpha	-36.026	512
FP off-multiple alpha	-36.026	514
FP off-multiple alpha	-36.026	516
FP off-multiple alpha	-36.026	518
FP off-multiple alpha	-36.026	520
FP off-multiple alpha	-35.9853	522
FP off-multiple alpha	-35.9266	524
FP off-multiple alpha	-35.8549	526
FP off-multiple alpha	-35.7713	528
FP off-multiple alpha	-35.6772	530
FP off-multiple alpha	-35.574	532
FP off-multiple alpha	-35.4633	534
FP off-multiple alpha	-35.3467	536
FP off-multiple alpha	-35.2259	538
FP off-multiple alpha	-35.1029	540
FP off-multiple alpha	-34.9793	542
FP off-multiple alpha	-34.857	544
FP off-multiple alpha	-34.7379	546
FP off-multiple alpha	-34.6238	548
FP off-multiple alpha	-34.5165	550
FP off-multiple alpha	-34.4176	552
FP off-multiple alpha	-34.3287	554
FP off-multiple alpha	-34.2515	556
FP off-multiple alpha	-34.1871	558
FP off-multiple alpha	-34.1369	560
FP off-multiple alpha	-34.1321	562
FP off-multiple alpha	-34.1321	564
FP off-multiple alpha	-34.1321	566
FP off-multiple alpha	-34.1321	568
FP off-multiple alpha	-34.1321	570
FP off-multiple alpha	-34.1779	572
FP off-multiple alpha	-34.2449	574
FP off-multiple alpha	-34.3286	576
FP off-multiple alpha	-34.4284	578
FP off-multiple alpha	-34.5432	580
FP off-multiple alpha	-34.672	582
FP off-multiple alpha	-34.8133	584
FP off-multiple alpha	-34.9654	586
FP off-multiple alpha	-35.1266	588
FP off-multiple alpha	-35.2949	590
FP off-multiple alpha	-35.4679	592
FP off-multiple alpha	-35.6434	594
FP off-multiple alpha	-35.8189	596
FP off-multiple alpha	-35.9916	598
FP off-multiple alpha	-36.1588	600
FP off-multiple alpha	-36.3179	602
FP off-multiple alpha	-36.4657	604
FP off-multiple alpha	-36.5994	606
FP off-multiple alpha	-36.7162	608
FP off-multiple alpha	-36.813	610
FP off-multiple alpha	-36.8632	612
FP off-multiple alpha	-36.8632	614
FP off-multiple alpha	-36.8632	616
FP off-multiple alpha	-36.8632	618
FP off-multiple alpha	-36.8632	620
FP off-multiple alpha	-36.8214	622
FP off-multiple alpha	-36.7042	624
FP off-multiple alpha	-36.5473	626
FP off-multiple alpha	-36.3493	628
FP off-multiple alpha	-36.1087	630
FP off-multiple alpha	-35.8243	632
FP off-multiple alpha	-35.4953	634
FP off-multiple alpha	-35.1212	636
FP off-multiple alpha	-34.7018	638
FP off-multiple alpha	-34.2371	640
FP off-multiple alpha	-33.7275	642
FP off-multiple alpha	-33.1739	644
FP off-multiple alpha	-32.5772	646
FP off-multiple alpha	-31.939	648
FP off-multiple alpha	-31.261	650
FP off-multiple alpha	-30.5453	652
FP off-multiple alpha	-29.7944	654
FP off-multiple alpha	-29.011	656
FP off-multiple alpha	-28.1982	658
FP off-multiple alpha	-27.3595	660
FP off-multiple alpha	-26.4984	662
FP off-multiple alpha	-25.6188	664
FP off-multiple alpha	-24.7249	666
FP off-multiple alpha	-23.8212	668
FP off-multiple alpha	-22.912	670
FP off-multiple alpha	-22.0023	672
FP off-multiple alpha	-21.0967	674
FP off-multiple alpha	-20.2003	676
FP off-multiple alpha	-19.318	678
FP off-multiple alpha	-18.455	680
FP off-multiple alpha	-17.6161	682
FP off-multiple alpha	-16.8066	684
FP off-multiple alpha	-16.0311	686
FP off-multiple alpha	-15.2947	688
FP off-multiple alpha	-14.6019	690
FP off-multiple alpha	-13.9573	692
FP off-multiple alpha	-13.3651	694
FP off-multiple alpha	-12.8293	696
FP off-multiple alpha	-12.3539	698
FP off-multiple alpha	-11.942	700
FP off-multiple alpha	-11.5971	702
FP off-multiple alpha	-11.3217	704
FP off-multiple alpha	-11.1658	706
FP off-multiple alpha	-11.1658	708
FP off-multiple alpha	-11.1658	710
FP off-multiple alpha	-11.1658	712
FP off-multiple alpha	-11.1658	714
FP off-multiple alpha	-11.2383	716
FP off-multiple alpha	-11.4951	718
FP off-multiple alpha	-11.8289	720
FP off-multiple alpha	-12.2392	722
FP off-multiple alpha	-12.7242	724
FP off-multiple alpha	-13.2823	726
FP off-multiple alpha	-13.911	728
FP off-multiple alpha	-14.6077	730
FP off-multiple alpha	-15.3692	732
FP off-multiple alpha	-16.1921	734
FP off-multiple alpha	-17.0724	736
FP off-multiple alpha	-18.0061	738
FP off-multiple alpha	-18.9884	740
FP off-multiple alpha	-20.0146	742
FP off-multiple alpha	-21.0794	744
FP off-multiple alpha	-22.1774	746
FP off-multiple alpha	-23.3029	748
FP off-multiple alpha	-24.4499	750
FP off-multiple alpha	-25.6123	752
FP off-multiple alpha	-26.7837	754
FP off-multiple alpha	-27.9577	756
FP off-multiple alpha	-29.1275	758
FP off-multiple alpha	-30.2866	760
FP off-multiple alpha	-31.4277	762
FP off-multiple alpha	-32.5443	764
FP off-multiple alpha	-33.6291	766
FP off-multiple alpha	-34.6754	768
FP off-multiple alpha	-35.6759	770
FP off-multiple alpha	-36.6238	772
FP off-multiple alpha	-37.5121	774
FP off-multiple alpha	-38.3341	776
FP off-multiple alpha	-39.083	778
FP off-multiple alpha	-39.7522	780
FP off-multiple alpha	-40.3353	782
FP off-multiple alpha	-40.826	784
FP off-multiple alpha	-41.2184	786
FP off-multiple alpha	-41.3902	788
FP off-multiple alpha	-41.3902	790
FP off-multiple alpha	-41.3902	792
FP off-multiple alpha	-41.3902	794
FP off-multiple alpha	-41.3902	796
FP off-multiple alpha	-41.2048	798
FP off-multiple alpha	-40.7644	800
FP off-multiple alpha	-40.1887	802
FP off-multiple alpha	-39.4749	804
FP off-multiple alpha	-38.6206	806
FP off-multiple alpha	-37.6241	808
FP off-multiple alpha	-36.4838	810
FP off-multiple alpha	-35.1992	812
FP off-multiple alpha	-33.7698	814
FP off-multiple alpha	-32.1962	816
FP off-multiple alpha	-30.4789	818
FP off-multiple alpha	-28.6198	820
FP off-multiple alpha	-26.6205	822
FP off-multiple alpha	-24.484	824
FP off-multiple alpha	-22.2131	826
FP off-multiple alpha	-19.812	828
FP off-multiple alpha	-17.2846	830
FP off-multiple alpha	-14.6362	832
FP off-multiple alpha	-11.8717	834
FP off-multiple alpha	-8.9977	836
FP off-multiple alpha	-6.02001	838
FP off-multiple alpha	-2.94608	840
FP off-multiple alpha	0.217106	842
FP off-multiple alpha	3.46136	844
FP off-multiple alpha	6.77874	846
FP off-multiple alpha	10.1604	848
FP off-multiple alpha	13.5975	850
FP off-multiple alpha	17.0807	852
FP off-multiple alpha	20.6004	854
FP off-multiple alpha	24.1468	856
FP off-multiple alpha	27.7097	858
FP off-multiple alpha	31.2791	860
FP off-multiple alpha	34.8442	862
FP off-multiple alpha	38.3951	864
FP off-multiple alpha	41.9203	866
FP off-multiple alpha	45.4102	868
FP off-multiple alpha	48.8529	870
FP off-multiple alpha	52.239	872
FP off-multiple alpha	55.5567	874
FP off-multiple alpha	58.7965	876
FP off-multiple alpha	61.9469	878
FP off-multiple alpha	64.9987	880
FP off-multiple alpha	67.9407	882
FP off-multiple alpha	70.7641	884
FP off-multiple alpha	73.4582	886
FP off-multiple alpha	76.0146	888
FP off-multiple alpha	78.4236	890
FP off-multiple alpha	80.6769	892
FP off-multiple alpha	82.766	894
FP off-multiple alpha	84.6833	896
FP off-multiple alpha	86.4211	898
FP off-multiple alpha	87.9727	900
FP off-multiple alpha	89.3318	902
FP off-multiple alpha	90.4922	904
FP off-multiple alpha	91.4495	906
FP off-multiple alpha	92.1985	908
FP off-multiple alpha	92.5101	910
FP off-multiple alpha	92.5101	912
FP off-multiple alpha	92.5101	914
FP off-multiple alpha	92.5101	916
FP off-multiple alpha	92.5101	918
FP off-multiple alpha	92.1673	920
FP off-multiple alpha	91.3984	922
FP off-multiple alpha	90.4127	924
FP off-multiple alpha	89.2146	926
FP off-multiple alpha	87.8065	928
FP off-multiple alpha	86.1945	930
FP off-multiple alpha	84.3832	932
FP off-multiple alpha	82.3801	934
FP off-multiple alpha	80.192	936
FP off-multiple alpha	77.828	938
FP off-multiple alpha	75.2968	940
FP off-multiple alpha	72.6091	942
FP off-multiple alpha	69.7756	944
FP off-multiple alpha	66.808	946
FP off-multiple alpha	63.7189	948
FP off-multiple alpha	60.5212	950
FP off-multiple alpha	57.2288	952
FP off-multiple alpha	53.8555	954
FP off-multiple alpha	50.4166	956
FP off-multiple alpha	46.9262	958
FP off-multiple alpha	43.4005	960
FP off-multiple alpha	39.8541	962
FP off-multiple alpha	36.3035	964
FP off-multiple alpha	32.7633	966
FP off-multiple alpha	29.2502	968
FP off-multiple alpha	25.7783	970
FP off-multiple alpha	22.3641	972
FP off-multiple alpha	19.0212	974
FP off-multiple alpha	15.7652	976
FP off-multiple alpha	12.6089	978
FP off-multiple alpha	9.56686	980
FP off-multiple alpha	6.65087	982
FP off-multiple alpha	3.87375	984
FP off-multiple alpha	1.24622	986
FP off-multiple alpha	-1.22066	988
FP off-multiple alpha	-3.51768	990
FP off-multiple alpha	-5.63567	992
FP off-multiple alpha	-7.56716	994
FP off-multiple alpha	-9.30501	996
FP off-multiple alpha	-10.8436	998
FP off-multiple alpha	-12.1779	1000
FP off-multiple alpha	-2.94239	-200
FP off-multiple alpha	-2.59874	-198
FP off-multiple alpha	-2.2504	-196
FP off-multiple alpha	-1.89872	-194
FP off-multiple alpha	-1.54618	-192
FP off-multiple alpha	-1.19416	-190
FP off-multiple alpha	-0.845187	-188
FP off-multiple alpha	-0.500747	-186
FP off-multiple alpha	-0.163369	-184
FP off-multiple alpha	0.165307	-182
FP off-multiple alpha	0.482796	-180
FP off-multiple alpha	0.787266	-178
FP off-multiple alpha	1.07635	-176
FP off-multiple alpha	1.34803	-174
FP off-multiple alpha	1.60011	-172
FP off-multiple alpha	1.83041	-170
FP off-multiple alpha	2.03701	-168
FP off-multiple alpha	2.21768	-166
FP off-multiple alpha	2.3708	-164
FP off-multiple alpha	2.49421	-162
FP off-multiple alpha	2.56859	-160
FP off-multiple alpha	2.56859	-158
FP off-multiple alpha	2.56859	-156
FP off-multiple alpha	2.56859	-154
FP off-multiple alpha	2.56859	-152
FP off-multiple alpha	2.53876	-150
FP off-multiple alpha	2.42253	-148
FP off-multiple alpha	2.27029	-146
FP off-multiple alpha	2.08313	-144
FP off-multiple alpha	1.86167	-142
FP off-multiple alpha	1.60765	-140
FP off-multiple alpha	1.32258	-138
FP off-multiple alpha	1.00882	-136
FP off-multiple alpha	0.668818	-134
FP off-multiple alpha	0.30548	-132
FP off-multiple alpha	-0.0778894	-130
FP off-multiple alpha	-0.47793	-128
FP off-multiple alpha	-0.890596	-126
FP off-multiple alpha	-1.31219	-124
FP off-multiple alpha	-1.73813	-122
FP off-multiple alpha	-2.16451	-120
FP off-multiple alpha	-2.58649	-118
FP off-multiple alpha	-3.0001	-116
FP off-multiple alpha	-3.40047	-114
FP off-multiple alpha	-3.78376	-112
FP off-multiple alpha	-4.14535	-110
FP off-multiple alpha	-4.48167	-108
FP off-multiple alpha	-4.78863	-106
FP off-multiple alpha	-5.06308	-104
FP off-multiple alpha	-5.30169	-102
FP off-multiple alpha	-5.50185	-100
FP off-multiple alpha	-5.66114	-98
FP off-multiple alpha	-5.73967	-96
FP off-multiple alpha	-5.73967	-94
FP off-multiple alpha	-5.73967	-92
FP off-multiple alpha	-5.73967	-90
FP off-multiple alpha	-5.73967	-88
FP off-multiple alpha	-5.68281	-86
FP off-multiple alpha	-5.52744	-84
FP off-multiple alpha	-5.32867	-82
FP off-multiple alpha	-5.0877	-80
FP off-multiple alpha	-4.80696	-78
FP off-multiple alpha	-4.48839	-76
FP off-multiple alpha	-4.13506	-74
FP off-multiple alpha	-3.74956	-72
FP off-multiple alpha	-3.33545	-70
FP off-multiple alpha	-2.8959	-68
FP off-multiple alpha	-2.43474	-66
FP off-multiple alpha	-1.95562	-64
FP off-multiple alpha	-1.46251	-62
FP off-multiple alpha	-0.959423	-60
FP off-multiple alpha	-0.450334	-58
FP off-multiple alpha	0.0605011	-56
FP off-multiple alpha	0.56921	-54
FP off-multiple alpha	1.0714	-52
FP off-multiple alpha	1.56337	-50
FP off-multiple alpha	2.04071	-48
FP off-multiple alpha	2.49994	-46
FP off-multiple alpha	2.93679	-44
FP off-multiple alpha	3.34798	-42
FP off-multiple alpha	3.72949	-40
FP off-multiple alpha	4.07832	-38
FP off-multiple alpha	4.39079	-36
FP off-multiple alpha	4.6642	-34
FP off-multiple alpha	4.89533	-32
FP off-multiple alpha	5.08183	-30
FP off-multiple alpha	5.19225	-28
FP off-multiple alpha	5.19225	-26
FP off-multiple alpha	5.19225	-24
FP off-multiple alpha	5.19225	-22
FP off-multiple alpha	5.19225	-20
FP off-multiple alpha	5.14604	-18
FP off-multiple alpha	4.96874	-16
FP off-multiple alpha	4.73626	-14
FP off-multiple alpha	4.4493	-12
FP off-multiple alpha	4.10844	-10
FP off-multiple alpha	3.71537	-8
FP off-multiple alpha	3.27156	-6
FP off-multiple alpha	2.77971	-4
FP off-multiple alpha	2.24226	-2
FP off-multiple alpha	1.66286	0
FP off-multiple alpha	1.04495	2
FP off-multiple alpha	0.393117	4
FP off-multiple alpha	-0.288226	6
FP off-multiple alpha	-0.993693	8
FP off-multiple alpha	-1.71796	10
FP off-multiple alpha	-2.45498	12
FP off-multiple alpha	-3.19867	14
FP off-multiple alpha	-3.94246	16
FP off-multiple alpha	-4.6797	18
FP off-multiple alpha	-5.40353	20
FP off-multiple alpha	-6.10696	22
FP off-multiple alpha	-6.78305	24
FP off-multiple alpha	-7.42472	26
FP off-multiple alpha	-8.02518	28
FP off-multiple alpha	-8.57755	30
FP off-multiple alpha	-9.07544	32
FP off-multiple alpha	-9.51244	34
FP off-multiple alpha	-9.88273	36
FP off-multiple alpha	-10.1807	38
FP off-multiple alpha	-10.3234	40
FP off-multiple alpha	-10.3234	42
FP off-multiple alpha	-10.3234	44
FP off-multiple alpha	-10.3234	46
FP off-multiple alpha	-10.3234	48
FP off-multiple alpha	-10.1992	50
FP off-multiple alpha	-9.87714	52
FP off-multiple alpha	-9.45722	54
FP off-multiple alpha	-8.93889	56
FP off-multiple alpha	-8.32244	58
FP off-multiple alpha	-7.60861	60
FP off-multiple alpha	-6.79894	62
FP off-multiple alpha	-5.89542	64
FP off-multiple alpha	-4.90078	66
FP off-multiple alpha	-3.81821	68
FP off-multiple alpha	-2.65149	70
FP off-multiple alpha	-1.40497	72
FP off-multiple alpha	-0.083353	74
FP off-multiple alpha	1.308	76
FP off-multiple alpha	2.76357	78
FP off-multiple alpha	4.2771	80
FP off-multiple alpha	5.84242	82
FP off-multiple alpha	7.45251	84
FP off-multiple alpha	9.10064	86
FP off-multiple alpha	10.7792	88
FP off-multiple alpha	12.4812	90
FP off-multiple alpha	14.1984	92
FP off-multiple alpha	15.9236	94
FP off-multiple alpha	17.6483	96
FP off-multiple alpha	19.365	98
FP off-multiple alpha	21.0654	100
FP off-multiple alpha	22.7418	102
FP off-multiple alpha	24.386	104
FP off-multiple alpha	25.9904	106
FP off-multiple alpha	27.547	108
FP off-multiple alpha	29.0486	110
FP off-multiple alpha	30.4876	112
FP off-multiple alpha	31.8571	114
FP off-multiple alpha	33.1503	116
FP off-multiple alpha	34.3606	118
FP off-multiple alpha	35.4823	120
FP off-multiple alpha	36.5095	122
FP off-multiple alpha	37.4372	124
FP off-multiple alpha	38.2605	126
FP off-multiple alpha	38.9757	128
FP off-multiple alpha	39.5786	130
FP off-multiple alpha	40.067	132
FP off-multiple alpha	40.4378	134
FP off-multiple alpha	40.4743	136
FP off-multiple alpha	40.4743	138
FP off-multiple alpha	40.4743	140
FP off-multiple alpha	40.4743	142
FP off-multiple alpha	40.4743	144
FP off-multiple alpha	40.1527	146
FP off-multiple alpha	39.6926	148
FP off-multiple alpha	39.1202	150
FP off-multiple alpha	38.4392	152
FP off-multiple alpha	37.6536	154
FP off-multiple alpha	36.7682	156
FP off-multiple alpha	35.7883	158
FP off-multiple alpha	34.7193	160
FP off-multiple alpha	33.5677	162
FP off-multiple alpha	32.3396	164
FP off-multiple alpha	31.0421	166
FP off-multiple alpha	29.6821	168
FP off-multiple alpha	28.2671	170
FP off-multiple alpha	26.8042	172
FP off-multiple alpha	25.3013	174
FP off-multiple alpha	23.7657	176
FP off-multiple alpha	22.2051	178
FP off-multiple alpha	20.6269	180
FP off-multiple alpha	19.0386	182
FP off-multiple alpha	17.4471	184
FP off-multiple alpha	15.8597	186
FP off-multiple alpha	14.2828	188
FP off-multiple alpha	12.7231	190
[truncated: 220,972+ more rows]

## Sheet: FP theta
condition	Frequency Power (μV)	latency
FP off-multiple theta	7.56569	-200
FP off-multiple theta	8.45121	-198
FP off-multiple theta	9.30376	-196
FP off-multiple theta	10.1259	-194
FP off-multiple theta	10.9129	-192
FP off-multiple theta	11.6668	-190
FP off-multiple theta	12.3835	-188
FP off-multiple theta	13.0646	-186
FP off-multiple theta	13.7067	-184
FP off-multiple theta	14.3107	-182
FP off-multiple theta	14.8741	-180
FP off-multiple theta	15.3969	-178
FP off-multiple theta	15.8776	-176
FP off-multiple theta	16.3157	-174
FP off-multiple theta	16.7101	-172
FP off-multiple theta	17.0598	-170
FP off-multiple theta	17.3648	-168
FP off-multiple theta	17.6231	-166
FP off-multiple theta	17.8356	-164
FP off-multiple theta	17.9999	-162
FP off-multiple theta	18.0619	-160
FP off-multiple theta	18.0619	-158
FP off-multiple theta	18.0619	-156
FP off-multiple theta	18.0619	-154
FP off-multiple theta	18.0619	-152
FP off-multiple theta	17.9729	-150
FP off-multiple theta	17.798	-148
FP off-multiple theta	17.5723	-146
FP off-multiple theta	17.3	-144
FP off-multiple theta	16.9774	-142
FP off-multiple theta	16.6092	-140
FP off-multiple theta	16.192	-138
FP off-multiple theta	15.7307	-136
FP off-multiple theta	15.2222	-134
FP off-multiple theta	14.6718	-132
FP off-multiple theta	14.0767	-130
FP off-multiple theta	13.4421	-128
FP off-multiple theta	12.7661	-126
FP off-multiple theta	12.0538	-124
FP off-multiple theta	11.3039	-122
FP off-multiple theta	10.5214	-120
FP off-multiple theta	9.70566	-118
FP off-multiple theta	8.86157	-116
FP off-multiple theta	7.98921	-114
FP off-multiple theta	7.0932	-112
FP off-multiple theta	6.17437	-110
FP off-multiple theta	5.23697	-108
FP off-multiple theta	4.28254	-106
FP off-multiple theta	3.315	-104
FP off-multiple theta	2.33652	-102
FP off-multiple theta	1.35064	-100
FP off-multiple theta	0.360104	-98
FP off-multiple theta	-0.631958	-96
FP off-multiple theta	-1.62235	-94
FP off-multiple theta	-2.60835	-92
FP off-multiple theta	-3.5864	-90
FP off-multiple theta	-4.55417	-88
FP off-multiple theta	-5.5079	-86
FP off-multiple theta	-6.44565	-84
FP off-multiple theta	-7.36353	-82
FP off-multiple theta	-8.25996	-80
FP off-multiple theta	-9.13107	-78
FP off-multiple theta	-9.97563	-76
FP off-multiple theta	-10.7899	-74
FP off-multiple theta	-11.5729	-72
FP off-multiple theta	-12.3212	-70
FP off-multiple theta	-13.0342	-68
FP off-multiple theta	-13.7086	-66
FP off-multiple theta	-14.3442	-64
FP off-multiple theta	-14.938	-62
FP off-multiple theta	-15.49	-60
FP off-multiple theta	-15.9977	-58
FP off-multiple theta	-16.4615	-56
FP off-multiple theta	-16.8792	-54
FP off-multiple theta	-17.2513	-52
FP off-multiple theta	-17.5762	-50
FP off-multiple theta	-17.8547	-48
FP off-multiple theta	-18.0855	-46
FP off-multiple theta	-18.2697	-44
FP off-multiple theta	-18.4035	-42
FP off-multiple theta	-18.4035	-40
FP off-multiple theta	-18.4035	-38
FP off-multiple theta	-18.4035	-36
FP off-multiple theta	-18.4035	-34
FP off-multiple theta	-18.4024	-32
FP off-multiple theta	-18.2685	-30
FP off-multiple theta	-18.0932	-28
FP off-multiple theta	-17.8766	-26
FP off-multiple theta	-17.621	-24
FP off-multiple theta	-17.3268	-22
FP off-multiple theta	-16.9965	-20
FP off-multiple theta	-16.6306	-18
FP off-multiple theta	-16.2318	-16
FP off-multiple theta	-15.8006	-14
FP off-multiple theta	-15.34	-12
FP off-multiple theta	-14.8505	-10
FP off-multiple theta	-14.3352	-8
FP off-multiple theta	-13.7947	-6
FP off-multiple theta	-13.2323	-4
FP off-multiple theta	-12.6484	-2
FP off-multiple theta	-12.0465	0
FP off-multiple theta	-11.4272	2
FP off-multiple theta	-10.7938	4
FP off-multiple theta	-10.1469	6
FP off-multiple theta	-9.49006	8
FP off-multiple theta	-8.82387	10
FP off-multiple theta	-8.15166	12
FP off-multiple theta	-7.47429	14
FP off-multiple theta	-6.79493	16
FP off-multiple theta	-6.11455	18
FP off-multiple theta	-5.43616	20
FP off-multiple theta	-4.76095	22
FP off-multiple theta	-4.09165	24
FP off-multiple theta	-3.42967	26
FP off-multiple theta	-2.77747	28
FP off-multiple theta	-2.1367	30
FP off-multiple theta	-1.50947	32
FP off-multiple theta	-0.897718	34
FP off-multiple theta	-0.303196	36
FP off-multiple theta	0.271915	38
FP off-multiple theta	0.826267	40
FP off-multiple theta	1.35741	42
FP off-multiple theta	1.8644	44
FP off-multiple theta	2.34454	46
FP off-multiple theta	2.79732	48
FP off-multiple theta	3.21989	50
FP off-multiple theta	3.61214	52
FP off-multiple theta	3.97107	54
FP off-multiple theta	4.29693	56
FP off-multiple theta	4.58666	58
FP off-multiple theta	4.84095	60
FP off-multiple theta	5.05666	62
FP off-multiple theta	5.23486	64
FP off-multiple theta	5.37251	66
FP off-multiple theta	5.41846	68
FP off-multiple theta	5.41846	70
FP off-multiple theta	5.41846	72
FP off-multiple theta	5.41846	74
FP off-multiple theta	5.41846	76
FP off-multiple theta	5.33574	78
FP off-multiple theta	5.18229	80
FP off-multiple theta	4.98542	82
FP off-multiple theta	4.74725	84
FP off-multiple theta	4.46637	86
FP off-multiple theta	4.14498	88
FP off-multiple theta	3.78215	90
FP off-multiple theta	3.38016	92
FP off-multiple theta	2.93861	94
FP off-multiple theta	2.45976	96
FP off-multiple theta	1.94381	98
FP off-multiple theta	1.39299	100
FP off-multiple theta	0.808056	102
FP off-multiple theta	0.191166	104
FP off-multiple theta	-0.456356	106
FP off-multiple theta	-1.13242	108
FP off-multiple theta	-1.83518	110
FP off-multiple theta	-2.56267	112
FP off-multiple theta	-3.31261	114
FP off-multiple theta	-4.08308	116
FP off-multiple theta	-4.87138	118
FP off-multiple theta	-5.67573	120
FP off-multiple theta	-6.49307	122
FP off-multiple theta	-7.32174	124
FP off-multiple theta	-8.15842	126
FP off-multiple theta	-9.00153	128
FP off-multiple theta	-9.84758	130
FP off-multiple theta	-10.6951	132
FP off-multiple theta	-11.5405	134
FP off-multiple theta	-12.3825	136
FP off-multiple theta	-13.2173	138
FP off-multiple theta	-14.0439	140
FP off-multiple theta	-14.8585	142
FP off-multiple theta	-15.6601	144
FP off-multiple theta	-16.4452	146
FP off-multiple theta	-17.2127	148
FP off-multiple theta	-17.9595	150
FP off-multiple theta	-18.6844	152
FP off-multiple theta	-19.3846	154
FP off-multiple theta	-20.059	156
FP off-multiple theta	-20.705	158
FP off-multiple theta	-21.3218	160
FP off-multiple theta	-21.9069	162
FP off-multiple theta	-22.4595	164
FP off-multiple theta	-22.9778	166
FP off-multiple theta	-23.4608	168
FP off-multiple theta	-23.9071	170
FP off-multiple theta	-24.3159	172
FP off-multiple theta	-24.6859	174
FP off-multiple theta	-25.0166	176
FP off-multiple theta	-25.307	178
FP off-multiple theta	-25.5567	180
FP off-multiple theta	-25.7649	182
FP off-multiple theta	-25.9315	184
FP off-multiple theta	-26.0503	186
FP off-multiple theta	-26.0503	188
FP off-multiple theta	-26.0503	190
FP off-multiple theta	-26.0503	192
FP off-multiple theta	-26.0503	194
FP off-multiple theta	-26.0422	196
FP off-multiple theta	-25.9126	198
FP off-multiple theta	-25.7413	200
FP off-multiple theta	-25.5286	202
FP off-multiple theta	-25.2751	204
FP off-multiple theta	-24.9812	206
FP off-multiple theta	-24.6477	208
FP off-multiple theta	-24.275	210
FP off-multiple theta	-23.8642	212
FP off-multiple theta	-23.4158	214
FP off-multiple theta	-22.931	216
FP off-multiple theta	-22.4105	218
FP off-multiple theta	-21.8556	220
FP off-multiple theta	-21.2669	222
FP off-multiple theta	-20.6461	224
FP off-multiple theta	-19.9939	226
FP off-multiple theta	-19.3119	228
FP off-multiple theta	-18.6012	230
FP off-multiple theta	-17.8633	232
FP off-multiple theta	-17.0993	234
FP off-multiple theta	-16.3111	236
FP off-multiple theta	-15.4997	238
FP off-multiple theta	-14.6671	240
FP off-multiple theta	-13.8146	242
FP off-multiple theta	-12.944	244
FP off-multiple theta	-12.0568	246
FP off-multiple theta	-11.1549	248
FP off-multiple theta	-10.2399	250
FP off-multiple theta	-9.31351	252
FP off-multiple theta	-8.37782	254
FP off-multiple theta	-7.43433	256
FP off-multiple theta	-6.48527	258
FP off-multiple theta	-5.53205	260
FP off-multiple theta	-4.5771	262
FP off-multiple theta	-3.62171	264
FP off-multiple theta	-2.66848	266
FP off-multiple theta	-1.71855	268
FP off-multiple theta	-0.774637	270
FP off-multiple theta	0.162228	272
FP off-multiple theta	1.08923	274
FP off-multiple theta	2.0055	276
FP off-multiple theta	2.90815	278
FP off-multiple theta	3.79647	280
FP off-multiple theta	4.66759	282
FP off-multiple theta	5.52088	284
FP off-multiple theta	6.35354	286
FP off-multiple theta	7.16506	288
FP off-multiple theta	7.95277	290
FP off-multiple theta	8.71624	292
FP off-multiple theta	9.45297	294
FP off-multiple theta	10.1626	296
FP off-multiple theta	10.8428	298
FP off-multiple theta	11.4934	300
FP off-multiple theta	12.1123	302
FP off-multiple theta	12.6992	304
FP off-multiple theta	13.2526	306
FP off-multiple theta	13.7721	308
FP off-multiple theta	14.2565	310
FP off-multiple theta	14.7054	312
FP off-multiple theta	15.1181	314
FP off-multiple theta	15.4942	316
FP off-multiple theta	15.8333	318
FP off-multiple theta	16.135	320
FP off-multiple theta	16.3993	322
FP off-multiple theta	16.6258	324
FP off-multiple theta	16.8148	326
FP off-multiple theta	16.9661	328
FP off-multiple theta	17.0803	330
FP off-multiple theta	17.0933	332
FP off-multiple theta	17.0933	334
FP off-multiple theta	17.0933	336
FP off-multiple theta	17.0933	338
FP off-multiple theta	17.0933	340
FP off-multiple theta	17.0002	342
FP off-multiple theta	16.8642	344
FP off-multiple theta	16.6954	346
FP off-multiple theta	16.4938	348
FP off-multiple theta	16.2612	350
FP off-multiple theta	15.9975	352
FP off-multiple theta	15.7046	354
FP off-multiple theta	15.3825	356
FP off-multiple theta	15.0333	358
FP off-multiple theta	14.6569	360
FP off-multiple theta	14.2553	362
FP off-multiple theta	13.8288	364
FP off-multiple theta	13.3793	366
FP off-multiple theta	12.907	368
FP off-multiple theta	12.4138	370
FP off-multiple theta	11.9001	372
FP off-multiple theta	11.3676	374
FP off-multiple theta	10.8168	376
FP off-multiple theta	10.2493	378
FP off-multiple theta	9.66578	380
FP off-multiple theta	9.06754	382
FP off-multiple theta	8.45546	384
FP off-multiple theta	7.83068	386
FP off-multiple theta	7.19413	388
FP off-multiple theta	6.54681	390
FP off-multiple theta	5.88974	392
FP off-multiple theta	5.22377	394
FP off-multiple theta	4.54998	396
FP off-multiple theta	3.86905	398
FP off-multiple theta	3.18215	400
FP off-multiple theta	2.48982	402
FP off-multiple theta	1.79325	404
FP off-multiple theta	1.09288	406
FP off-multiple theta	0.389919	408
FP off-multiple theta	-0.315266	410
FP off-multiple theta	-1.02149	412
FP off-multiple theta	-1.72845	414
FP off-multiple theta	-2.43497	416
FP off-multiple theta	-3.14081	418
FP off-multiple theta	-3.84484	420
FP off-multiple theta	-4.54684	422
FP off-multiple theta	-5.24573	424
FP off-multiple theta	-5.9413	426
FP off-multiple theta	-6.63256	428
FP off-multiple theta	-7.31929	430
FP off-multiple theta	-8.00057	432
FP off-multiple theta	-8.67616	434
FP off-multiple theta	-9.34525	436
FP off-multiple theta	-10.0076	438
FP off-multiple theta	-10.6624	440
FP off-multiple theta	-11.3095	442
FP off-multiple theta	-11.9482	444
FP off-multiple theta	-12.5782	446
FP off-multiple theta	-13.1991	448
FP off-multiple theta	-13.8104	450
FP off-multiple theta	-14.4118	452
FP off-multiple theta	-15.003	454
FP off-multiple theta	-15.5836	456
FP off-multiple theta	-16.1533	458
FP off-multiple theta	-16.7119	460
FP off-multiple theta	-17.2592	462
FP off-multiple theta	-17.7949	464
FP off-multiple theta	-18.3187	466
FP off-multiple theta	-18.8307	468
FP off-multiple theta	-19.3305	470
FP off-multiple theta	-19.8182	472
FP off-multiple theta	-20.2936	474
FP off-multiple theta	-20.7567	476
FP off-multiple theta	-21.2074	478
FP off-multiple theta	-21.6457	480
FP off-multiple theta	-22.0717	482
FP off-multiple theta	-22.4854	484
FP off-multiple theta	-22.8868	486
FP off-multiple theta	-23.2761	488
FP off-multiple theta	-23.6534	490
FP off-multiple theta	-24.0187	492
FP off-multiple theta	-24.3723	494
FP off-multiple theta	-24.7144	496
FP off-multiple theta	-25.045	498
FP off-multiple theta	-25.3645	500
FP off-multiple theta	-25.673	502
FP off-multiple theta	-25.9707	504
FP off-multiple theta	-26.258	506
FP off-multiple theta	-26.5351	508
FP off-multiple theta	-26.8022	510
FP off-multiple theta	-27.0595	512
FP off-multiple theta	-27.3075	514
FP off-multiple theta	-27.5463	516
FP off-multiple theta	-27.7762	518
FP off-multiple theta	-27.9974	520
FP off-multiple theta	-28.2104	522
FP off-multiple theta	-28.4153	524
FP off-multiple theta	-28.6125	526
FP off-multiple theta	-28.8021	528
FP off-multiple theta	-28.9845	530
FP off-multiple theta	-29.1599	532
FP off-multiple theta	-29.3286	534
FP off-multiple theta	-29.4909	536
FP off-multiple theta	-29.6468	538
FP off-multiple theta	-29.7968	540
FP off-multiple theta	-29.9409	542
FP off-multiple theta	-30.0795	544
FP off-multiple theta	-30.2126	546
FP off-multiple theta	-30.3406	548
FP off-multiple theta	-30.4636	550
FP off-multiple theta	-30.5817	552
FP off-multiple theta	-30.6952	554
FP off-multiple theta	-30.8042	556
FP off-multiple theta	-30.9088	558
FP off-multiple theta	-31.0092	560
FP off-multiple theta	-31.1055	562
FP off-multiple theta	-31.1979	564
FP off-multiple theta	-31.2865	566
FP off-multiple theta	-31.3714	568
FP off-multiple theta	-31.4526	570
FP off-multiple theta	-31.5304	572
FP off-multiple theta	-31.6048	574
FP off-multiple theta	-31.676	576
FP off-multiple theta	-31.7439	578
FP off-multiple theta	-31.8088	580
FP off-multiple theta	-31.8706	582
FP off-multiple theta	-31.9296	584
FP off-multiple theta	-31.9858	586
FP off-multiple theta	-32.0392	588
FP off-multiple theta	-32.09	590
FP off-multiple theta	-32.1382	592
FP off-multiple theta	-32.1839	594
FP off-multiple theta	-32.2272	596
FP off-multiple theta	-32.2683	598
FP off-multiple theta	-32.3071	600
FP off-multiple theta	-32.3437	602
FP off-multiple theta	-32.3782	604
FP off-multiple theta	-32.4108	606
FP off-multiple theta	-32.4414	608
FP off-multiple theta	-32.4702	610
FP off-multiple theta	-32.4972	612
FP off-multiple theta	-32.5225	614
FP off-multiple theta	-32.5461	616
FP off-multiple theta	-32.5681	618
FP off-multiple theta	-32.5887	620
FP off-multiple theta	-32.6078	622
FP off-multiple theta	-32.6254	624
FP off-multiple theta	-32.6418	626
FP off-multiple theta	-32.6568	628
FP off-multiple theta	-32.6706	630
FP off-multiple theta	-32.6832	632
FP off-multiple theta	-32.6947	634
FP off-multiple theta	-32.705	636
FP off-multiple theta	-32.7142	638
FP off-multiple theta	-32.7224	640
FP off-multiple theta	-32.7296	642
FP off-multiple theta	-32.7357	644
FP off-multiple theta	-32.7409	646
FP off-multiple theta	-32.7451	648
FP off-multiple theta	-32.7483	650
FP off-multiple theta	-32.7499	652
FP off-multiple theta	-32.7499	654
FP off-multiple theta	-32.7499	656
FP off-multiple theta	-32.7499	658
FP off-multiple theta	-32.7499	660
FP off-multiple theta	-32.7487	662
FP off-multiple theta	-32.7457	664
FP off-multiple theta	-32.7419	666
FP off-multiple theta	-32.7372	668
FP off-multiple theta	-32.7316	670
FP off-multiple theta	-32.7253	672
FP off-multiple theta	-32.7181	674
FP off-multiple theta	-32.7102	676
FP off-multiple theta	-32.7014	678
FP off-multiple theta	-32.692	680
FP off-multiple theta	-32.6818	682
FP off-multiple theta	-32.6709	684
FP off-multiple theta	-32.6594	686
FP off-multiple theta	-32.6472	688
FP off-multiple theta	-32.6345	690
FP off-multiple theta	-32.6211	692
FP off-multiple theta	-32.6073	694
FP off-multiple theta	-32.593	696
FP off-multiple theta	-32.5783	698
FP off-multiple theta	-32.5631	700
FP off-multiple theta	-32.5477	702
FP off-multiple theta	-32.5319	704
FP off-multiple theta	-32.516	706
FP off-multiple theta	-32.4999	708
FP off-multiple theta	-32.4836	710
FP off-multiple theta	-32.4673	712
FP off-multiple theta	-32.451	714
FP off-multiple theta	-32.4347	716
FP off-multiple theta	-32.4186	718
FP off-multiple theta	-32.4025	720
FP off-multiple theta	-32.3867	722
FP off-multiple theta	-32.3711	724
FP off-multiple theta	-32.3557	726
FP off-multiple theta	-32.3407	728
FP off-multiple theta	-32.326	730
FP off-multiple theta	-32.3117	732
FP off-multiple theta	-32.2978	734
FP off-multiple theta	-32.2843	736
FP off-multiple theta	-32.2711	738
FP off-multiple theta	-32.2585	740
FP off-multiple theta	-32.2462	742
FP off-multiple theta	-32.2344	744
FP off-multiple theta	-32.223	746
FP off-multiple theta	-32.212	748
FP off-multiple theta	-32.2013	750
FP off-multiple theta	-32.191	752
FP off-multiple theta	-32.1808	754
FP off-multiple theta	-32.1711	756
FP off-multiple theta	-32.1614	758
FP off-multiple theta	-32.1519	760
FP off-multiple theta	-32.1424	762
FP off-multiple theta	-32.133	764
FP off-multiple theta	-32.1235	766
FP off-multiple theta	-32.1138	768
FP off-multiple theta	-32.1039	770
FP off-multiple theta	-32.0937	772
FP off-multiple theta	-32.0831	774
FP off-multiple theta	-32.072	776
FP off-multiple theta	-32.0603	778
FP off-multiple theta	-32.0479	780
FP off-multiple theta	-32.0348	782
FP off-multiple theta	-32.0208	784
FP off-multiple theta	-32.0059	786
FP off-multiple theta	-31.9899	788
FP off-multiple theta	-31.9728	790
FP off-multiple theta	-31.9546	792
FP off-multiple theta	-31.935	794
FP off-multiple theta	-31.9141	796
FP off-multiple theta	-31.8918	798
FP off-multiple theta	-31.868	800
FP off-multiple theta	-31.8426	802
FP off-multiple theta	-31.8157	804
FP off-multiple theta	-31.7871	806
FP off-multiple theta	-31.7568	808
FP off-multiple theta	-31.7249	810
FP off-multiple theta	-31.6911	812
FP off-multiple theta	-31.6557	814
FP off-multiple theta	-31.6185	816
FP off-multiple theta	-31.5796	818
FP off-multiple theta	-31.5387	820
FP off-multiple theta	-31.4963	822
FP off-multiple theta	-31.452	824
FP off-multiple theta	-31.4062	826
FP off-multiple theta	-31.3585	828
FP off-multiple theta	-31.3094	830
FP off-multiple theta	-31.2584	832
FP off-multiple theta	-31.2061	834
FP off-multiple theta	-31.1521	836
FP off-multiple theta	-31.0969	838
FP off-multiple theta	-31.0401	840
FP off-multiple theta	-30.9821	842
FP off-multiple theta	-30.9226	844
FP off-multiple theta	-30.8621	846
FP off-multiple theta	-30.8002	848
FP off-multiple theta	-30.7374	850
FP off-multiple theta	-30.6734	852
FP off-multiple theta	-30.6084	854
FP off-multiple theta	-30.5424	856
FP off-multiple theta	-30.4755	858
FP off-multiple theta	-30.4076	860
FP off-multiple theta	-30.3389	862
FP off-multiple theta	-30.2692	864
FP off-multiple theta	-30.1987	866
FP off-multiple theta	-30.1273	868
FP off-multiple theta	-30.055	870
FP off-multiple theta	-29.9818	872
FP off-multiple theta	-29.9076	874
FP off-multiple theta	-29.8325	876
FP off-multiple theta	-29.7561	878
FP off-multiple theta	-29.6789	880
FP off-multiple theta	-29.6002	882
FP off-multiple theta	-29.5205	884
FP off-multiple theta	-29.4391	886
FP off-multiple theta	-29.3565	888
FP off-multiple theta	-29.2719	890
FP off-multiple theta	-29.186	892
FP off-multiple theta	-29.0978	894
FP off-multiple theta	-29.008	896
FP off-multiple theta	-28.9156	898
FP off-multiple theta	-28.8212	900
FP off-multiple theta	-28.724	902
FP off-multiple theta	-28.6246	904
FP off-multiple theta	-28.522	906
FP off-multiple theta	-28.4168	908
FP off-multiple theta	-28.3081	910
FP off-multiple theta	-28.1965	912
FP off-multiple theta	-28.0812	914
FP off-multiple theta	-27.9626	916
FP off-multiple theta	-27.84	918
FP off-multiple theta	-27.7139	920
FP off-multiple theta	-27.5837	922
FP off-multiple theta	-27.4496	924
FP off-multiple theta	-27.3113	926
FP off-multiple theta	-27.169	928
FP off-multiple theta	-27.0224	930
FP off-multiple theta	-26.8715	932
FP off-multiple theta	-26.7165	934
FP off-multiple theta	-26.5571	936
FP off-multiple theta	-26.3937	938
FP off-multiple theta	-26.2259	940
FP off-multiple theta	-26.0543	942
FP off-multiple theta	-25.8785	944
FP off-multiple theta	-25.6991	946
FP off-multiple theta	-25.5158	948
FP off-multiple theta	-25.3292	950
FP off-multiple theta	-25.139	952
FP off-multiple theta	-24.9461	954
FP off-multiple theta	-24.7499	956
FP off-multiple theta	-24.5516	958
FP off-multiple theta	-24.3504	960
FP off-multiple theta	-24.1478	962
FP off-multiple theta	-23.9428	964
FP off-multiple theta	-23.7371	966
FP off-multiple theta	-23.5298	968
FP off-multiple theta	-23.3224	970
FP off-multiple theta	-23.1141	972
FP off-multiple theta	-22.9065	974
FP off-multiple theta	-22.6986	976
FP off-multiple theta	-22.4922	978
FP off-multiple theta	-22.2864	980
FP off-multiple theta	-22.0828	982
FP off-multiple theta	-21.8805	984
FP off-multiple theta	-21.6811	986
FP off-multiple theta	-21.4839	988
FP off-multiple theta	-21.2901	990
FP off-multiple theta	-21.0993	992
FP off-multiple theta	-20.9125	994
FP off-multiple theta	-20.7293	996
FP off-multiple theta	-20.5507	998
FP off-multiple theta	-20.3763	1000
FP off-multiple theta	21.8697	-200
FP off-multiple theta	22.5342	-198
FP off-multiple theta	23.151	-196
FP off-multiple theta	23.719	-194
FP off-multiple theta	24.2369	-192
FP off-multiple theta	24.7038	-190
FP off-multiple theta	25.1189	-188
FP off-multiple theta	25.4812	-186
FP off-multiple theta	25.7905	-184
FP off-multiple theta	26.046	-182
FP off-multiple theta	26.2478	-180
FP off-multiple theta	26.3668	-178
FP off-multiple theta	26.3668	-176
FP off-multiple theta	26.3668	-174
FP off-multiple theta	26.3668	-172
FP off-multiple theta	26.3668	-170
FP off-multiple theta	26.3265	-168
FP off-multiple theta	26.1538	-166
FP off-multiple theta	25.9303	-164
FP off-multiple theta	25.6557	-162
FP off-multiple theta	25.3322	-160
FP off-multiple theta	24.9597	-158
FP off-multiple theta	24.5405	-156
FP off-multiple theta	24.0748	-154
FP off-multiple theta	23.5651	-152
FP off-multiple theta	23.0118	-150
FP off-multiple theta	22.4174	-148
FP off-multiple theta	21.7824	-146
FP off-multiple theta	21.1097	-144
FP off-multiple theta	20.3998	-142
FP off-multiple theta	19.6555	-140
FP off-multiple theta	18.8778	-138
FP off-multiple theta	18.0692	-136
FP off-multiple theta	17.2309	-134
FP off-multiple theta	16.3656	-132
FP off-multiple theta	15.4744	-130
FP off-multiple theta	14.5599	-128
FP off-multiple theta	13.6236	-126
FP off-multiple theta	12.6678	-124
FP off-multiple theta	11.6942	-122
FP off-multiple theta	10.7048	-120
FP off-multiple theta	9.7016	-118
FP off-multiple theta	8.68642	-116
FP off-multiple theta	7.66124	-114
FP off-multiple theta	6.62783	-112
FP off-multiple theta	5.58819	-110
FP off-multiple theta	4.54389	-108
FP off-multiple theta	3.49705	-106
FP off-multiple theta	2.44903	-104
FP off-multiple theta	1.40192	-102
FP off-multiple theta	0.356972	-100
FP off-multiple theta	-0.683735	-98
FP off-multiple theta	-1.71914	-96
FP off-multiple theta	-2.74718	-94
FP off-multiple theta	-3.76697	-92
FP off-multiple theta	-4.77649	-90
FP off-multiple theta	-5.77502	-88
FP off-multiple theta	-6.76063	-86
FP off-multiple theta	-7.7327	-84
FP off-multiple theta	-8.68943	-82
FP off-multiple theta	-9.63032	-80
FP off-multiple theta	-10.5537	-78
FP off-multiple theta	-11.4592	-76
FP off-multiple theta	-12.3453	-74
FP off-multiple theta	-13.2116	-72
FP off-multiple theta	-14.057	-70
FP off-multiple theta	-14.881	-68
FP off-multiple theta	-15.6826	-66
FP off-multiple theta	-16.4617	-64
FP off-multiple theta	-17.2172	-62
FP off-multiple theta	-17.9491	-60
FP off-multiple theta	-18.6567	-58
FP off-multiple theta	-19.3399	-56
FP off-multiple theta	-19.9982	-54
FP off-multiple theta	-20.6317	-52
FP off-multiple theta	-21.2399	-50
FP off-multiple theta	-21.823	-48
FP off-multiple theta	-22.3809	-46
FP off-multiple theta	-22.9136	-44
FP off-multiple theta	-23.4213	-42
FP off-multiple theta	-23.9042	-40
FP off-multiple theta	-24.3624	-38
FP off-multiple theta	-24.7964	-36
FP off-multiple theta	-25.2064	-34
FP off-multiple theta	-25.5928	-32
FP off-multiple theta	-25.9561	-30
FP off-multiple theta	-26.2968	-28
FP off-multiple theta	-26.6155	-26
FP off-multiple theta	-26.9127	-24
FP off-multiple theta	-27.1891	-22
FP off-multiple theta	-27.4453	-20
FP off-multiple theta	-27.6821	-18
FP off-multiple theta	-27.9	-16
FP off-multiple theta	-28.1002	-14
FP off-multiple theta	-28.283	-12
FP off-multiple theta	-28.4496	-10
FP off-multiple theta	-28.6006	-8
FP off-multiple theta	-28.737	-6
FP off-multiple theta	-28.8594	-4
FP off-multiple theta	-28.9689	-2
FP off-multiple theta	-29.0662	0
FP off-multiple theta	-29.1523	2
FP off-multiple theta	-29.2279	4
FP off-multiple theta	-29.294	6
FP off-multiple theta	-29.3512	8
FP off-multiple theta	-29.4005	10
FP off-multiple theta	-29.4426	12
FP off-multiple theta	-29.4783	14
FP off-multiple theta	-29.5083	16
FP off-multiple theta	-29.5333	18
FP off-multiple theta	-29.554	20
FP off-multiple theta	-29.571	22
FP off-multiple theta	-29.5849	24
FP off-multiple theta	-29.5963	26
FP off-multiple theta	-29.6056	28
FP off-multiple theta	-29.6133	30
FP off-multiple theta	-29.6198	32
FP off-multiple theta	-29.6255	34
FP off-multiple theta	-29.6307	36
FP off-multiple theta	-29.6356	38
FP off-multiple theta	-29.6405	40
FP off-multiple theta	-29.6454	42
FP off-multiple theta	-29.6504	44
FP off-multiple theta	-29.6557	46
FP off-multiple theta	-29.6611	48
FP off-multiple theta	-29.6667	50
FP off-multiple theta	-29.6722	52
FP off-multiple theta	-29.6776	54
FP off-multiple theta	-29.6824	56
FP off-multiple theta	-29.6859	58
FP off-multiple theta	-29.6859	60
FP off-multiple theta	-29.6859	62
FP off-multiple theta	-29.6859	64
FP off-multiple theta	-29.6859	66
FP off-multiple theta	-29.6836	68
FP off-multiple theta	-29.675	70
FP off-multiple theta	-29.6625	72
FP off-multiple theta	-29.6454	74
FP off-multiple theta	-29.6232	76
FP off-multiple theta	-29.5951	78
FP off-multiple theta	-29.5605	80
FP off-multiple theta	-29.5186	82
FP off-multiple theta	-29.4687	84
FP off-multiple theta	-29.4101	86
FP off-multiple theta	-29.3421	88
FP off-multiple theta	-29.2638	90
FP off-multiple theta	-29.1746	92
FP off-multiple theta	-29.0735	94
FP off-multiple theta	-28.96	96
FP off-multiple theta	-28.8331	98
FP off-multiple theta	-28.6922	100
FP off-multiple theta	-28.5364	102
FP off-multiple theta	-28.3652	104
FP off-multiple theta	-28.1778	106
FP off-multiple theta	-27.9734	108
FP off-multiple theta	-27.7515	110
FP off-multiple theta	-27.5113	112
FP off-multiple theta	-27.2523	114
FP off-multiple theta	-26.9739	116
FP off-multiple theta	-26.6755	118
FP off-multiple theta	-26.3567	120
FP off-multiple theta	-26.0169	122
FP off-multiple theta	-25.6558	124
FP off-multiple theta	-25.273	126
FP off-multiple theta	-24.868	128
FP off-multiple theta	-24.4407	130
FP off-multiple theta	-23.9908	132
FP off-multiple theta	-23.5182	134
FP off-multiple theta	-23.0225	136
FP off-multiple theta	-22.504	138
FP off-multiple theta	-21.9623	140
FP off-multiple theta	-21.3978	142
FP off-multiple theta	-20.8102	144
FP off-multiple theta	-20.2001	146
FP off-multiple theta	-19.5674	148
FP off-multiple theta	-18.9126	150
FP off-multiple theta	-18.2358	152
FP off-multiple theta	-17.5378	154
FP off-multiple theta	-16.8186	156
FP off-multiple theta	-16.0792	158
FP off-multiple theta	-15.3198	160
FP off-multiple theta	-14.5415	162
FP off-multiple theta	-13.7447	164
FP off-multiple theta	-12.9304	166
FP off-multiple theta	-12.0993	168
FP off-multiple theta	-11.2526	170
FP off-multiple theta	-10.391	172
FP off-multiple theta	-9.51579	174
FP off-multiple theta	-8.62793	176
FP off-multiple theta	-7.72876	178
FP off-multiple theta	-6.81937	180
FP off-multiple theta	-5.90121	182
FP off-multiple theta	-4.97547	184
FP off-multiple theta	-4.04366	186
FP off-multiple theta	-3.10716	188
FP off-multiple theta	-2.16752	190
FP off-multiple theta	-1.22624	192
FP off-multiple theta	-0.284904	194
FP off-multiple theta	0.654854	196
FP off-multiple theta	1.59146	198
FP off-multiple theta	2.52315	200
FP off-multiple theta	3.44832	202
FP off-multiple theta	4.36514	204
FP off-multiple theta	5.27205	206
FP off-multiple theta	6.16709	208
FP off-multiple theta	7.04872	210
FP off-multiple theta	7.91498	212
FP off-multiple theta	8.76433	214
FP off-multiple theta	9.59476	216
FP off-multiple theta	10.4048	218
FP off-multiple theta	11.1925	220
FP off-multiple theta	11.9563	222
FP off-multiple theta	12.6944	224
FP off-multiple theta	13.4054	226
FP off-multiple theta	14.0873	228
FP off-multiple theta	14.739	230
FP off-multiple theta	15.3586	232
FP off-multiple theta	15.945	234
FP off-multiple theta	16.4963	236
FP off-multiple theta	17.0116	238
FP off-multiple theta	17.4893	240
FP off-multiple theta	17.9284	242
FP off-multiple theta	18.3275	244
FP off-multiple theta	18.6858	246
FP off-multiple theta	19.002	248
FP off-multiple theta	19.2755	250
FP off-multiple theta	19.5053	252
FP off-multiple theta	19.6907	254
FP off-multiple theta	19.8309	256
FP off-multiple theta	19.8367	258
FP off-multiple theta	19.8367	260
FP off-multiple theta	19.8367	262
FP off-multiple theta	19.8367	264
FP off-multiple theta	19.8367	266
FP off-multiple theta	19.7029	268
FP off-multiple theta	19.518	270
FP off-multiple theta	19.2865	272
FP off-multiple theta	19.0086	274
FP off-multiple theta	18.6848	276
FP off-multiple theta	18.3153	278
FP off-multiple theta	17.901	280
FP off-multiple theta	17.4424	282
FP off-multiple theta	16.9404	284
FP off-multiple theta	16.3957	286
FP off-multiple theta	15.8095	288
FP off-multiple theta	15.1828	290
FP off-multiple theta	14.5168	292
FP off-multiple theta	13.8126	294
FP off-multiple theta	13.0719	296
FP off-multiple theta	12.2958	298
FP off-multiple theta	11.4861	300
FP off-multiple theta	10.6441	302
FP off-multiple theta	9.77196	304
FP off-multiple theta	8.87102	306
FP off-multiple theta	7.9434	308
FP off-multiple theta	6.99077	310
FP off-multiple theta	6.01534	312
FP off-multiple theta	5.01892	314
FP off-multiple theta	4.0038	316
FP off-multiple theta	2.97193	318
FP off-multiple theta	1.92566	320
FP off-multiple theta	0.867044	322
FP off-multiple theta	-0.201487	324
FP off-multiple theta	-1.27775	326
FP off-multiple theta	-2.35933	328
FP off-multiple theta	-3.44396	330
FP off-multiple theta	-4.52918	332
FP off-multiple theta	-5.61269	334
FP off-multiple theta	-6.69204	336
FP off-multiple theta	-7.76487	338
FP off-multiple theta	-8.82874	340
FP off-multiple theta	-9.88128	342
FP off-multiple theta	-10.9201	344
FP off-multiple theta	-11.9428	346
FP off-multiple theta	-12.947	348
FP off-multiple theta	-13.9304	350
FP off-multiple theta	-14.8908	352
FP off-multiple theta	-15.8257	354
FP off-multiple theta	-16.733	356
FP off-multiple theta	-17.6104	358
FP off-multiple theta	-18.4559	360
FP off-multiple theta	-19.2673	362
FP off-multiple theta	-20.0426	364
FP off-multiple theta	-20.7797	366
FP off-multiple theta	-21.4768	368
FP off-multiple theta	-22.132	370
FP off-multiple theta	-22.7435	372
FP off-multiple theta	-23.3095	374
FP off-multiple theta	-23.8285	376
FP off-multiple theta	-24.2989	378
FP off-multiple theta	-24.7191	380
FP off-multiple theta	-25.0879	382
FP off-multiple theta	-25.4039	384
FP off-multiple theta	-25.666	386
FP off-multiple theta	-25.8729	388
FP off-multiple theta	-25.9786	390
FP off-multiple theta	-25.9786	392
FP off-multiple theta	-25.9786	394
FP off-multiple theta	-25.9786	396
FP off-multiple theta	-25.9786	398
FP off-multiple theta	-25.9093	400
FP off-multiple theta	-25.7085	402
FP off-multiple theta	-25.4476	404
FP off-multiple theta	-25.1265	406
FP off-multiple theta	-24.745	408
FP off-multiple theta	-24.3034	410
FP off-multiple theta	-23.8018	412
FP off-multiple theta	-23.2406	414
FP off-multiple theta	-22.6201	416
FP off-multiple theta	-21.941	418
FP off-multiple theta	-21.2038	420
FP off-multiple theta	-20.4095	422
FP off-multiple theta	-19.5588	424
FP off-multiple theta	-18.6527	426
FP off-multiple theta	-17.6924	428
FP off-multiple theta	-16.679	430
FP off-multiple theta	-15.6139	432
FP off-multiple theta	-14.4984	434
FP off-multiple theta	-13.3341	436
FP off-multiple theta	-12.1225	438
FP off-multiple theta	-10.8654	440
FP off-multiple theta	-9.5645	442
FP off-multiple theta	-8.22165	444
FP off-multiple theta	-6.83875	446
FP off-multiple theta	-5.41788	448
FP off-multiple theta	-3.96106	450
FP off-multiple theta	-2.47049	452
FP off-multiple theta	-0.948311	454
FP off-multiple theta	0.603149	456
FP off-multiple theta	2.18163	458
FP off-multiple theta	3.78471	460
FP off-multiple theta	5.41002	462
FP off-multiple theta	7.05506	464
FP off-multiple theta	8.71741	466
FP off-multiple theta	10.3945	468
FP off-multiple theta	12.0839	470
FP off-multiple theta	13.7829	472
FP off-multiple theta	15.489	474
FP off-multiple theta	17.1996	476
FP off-multiple theta	18.9123	478
FP off-multiple theta	20.6242	480
FP off-multiple theta	22.333	482
FP off-multiple theta	24.036	484
FP off-multiple theta	25.7307	486
FP off-multiple theta	27.4145	488
FP off-multiple theta	29.085	490
FP off-multiple theta	30.7396	492
FP off-multiple theta	32.376	494
FP off-multiple theta	33.9918	496
FP off-multiple theta	35.5845	498
FP off-multiple theta	37.1518	500
FP off-multiple theta	38.6916	502
FP off-multiple theta	40.2014	504
FP off-multiple theta	41.6793	506
FP off-multiple theta	43.1231	508
FP off-multiple theta	44.5307	510
FP off-multiple theta	45.9002	512
FP off-multiple theta	47.2296	514
FP off-multiple theta	48.5172	516
FP off-multiple theta	49.7611	518
FP off-multiple theta	50.9597	520
FP off-multiple theta	52.1114	522
FP off-multiple theta	53.2146	524
FP off-multiple theta	54.2679	526
FP off-multiple theta	55.27	528
FP off-multiple theta	56.2195	530
FP off-multiple theta	57.1153	532
FP off-multiple theta	57.9564	534
FP off-multiple theta	58.7416	536
FP off-multiple theta	59.47	538
FP off-multiple theta	60.141	540
FP off-multiple theta	60.7536	542
FP off-multiple theta	61.3073	544
FP off-multiple theta	61.8016	546
FP off-multiple theta	62.236	548
FP off-multiple theta	62.6101	550
FP off-multiple theta	62.9237	552
FP off-multiple theta	63.1766	554
FP off-multiple theta	63.3687	556
FP off-multiple theta	63.4007	558
FP off-multiple theta	63.4007	560
FP off-multiple theta	63.4007	562
FP off-multiple theta	63.4007	564
FP off-multiple theta	63.4007	566
FP off-multiple theta	63.2524	568
FP off-multiple theta	63.0247	570
FP off-multiple theta	62.7387	572
FP off-multiple theta	62.3953	574
FP off-multiple theta	61.9953	576
FP off-multiple theta	61.5395	578
FP off-multiple theta	61.0289	580
FP off-multiple theta	60.4646	582
FP off-multiple theta	59.8476	584
FP off-multiple theta	59.1791	586
FP off-multiple theta	58.4603	588
FP off-multiple theta	57.6925	590
FP off-multiple theta	56.8771	592
FP off-multiple theta	56.0154	594
FP off-multiple theta	55.109	596
FP off-multiple theta	54.1594	598
FP off-multiple theta	53.1681	600
FP off-multiple theta	52.1367	602
FP off-multiple theta	51.067	604
FP off-multiple theta	49.9605	606
FP off-multiple theta	48.8191	608
FP off-multiple theta	47.6444	610
FP off-multiple theta	46.4383	612
FP off-multiple theta	45.2025	614
FP off-multiple theta	43.939	616
FP off-multiple theta	42.6493	618
FP off-multiple theta	41.3357	620
FP off-multiple theta	39.9996	622
FP off-multiple theta	38.6433	624
FP off-multiple theta	37.2683	626
FP off-multiple theta	35.8767	628
FP off-multiple theta	34.4703	630
FP off-multiple theta	33.051	632
FP off-multiple theta	31.6205	634
FP off-multiple theta	30.1808	636
FP off-multiple theta	28.7336	638
FP off-multiple theta	27.2807	640
FP off-multiple theta	25.8239	642
FP off-multiple theta	24.365	644
FP off-multiple theta	22.9055	646
FP off-multiple theta	21.4474	648
FP off-multiple theta	19.992	650
FP off-multiple theta	18.5412	652
FP off-multiple theta	17.0964	654
FP off-multiple theta	15.6592	656
FP off-multiple theta	14.2312	658
FP off-multiple theta	12.8137	660
FP off-multiple theta	11.4081	662
FP off-multiple theta	10.0158	664
FP off-multiple theta	8.63826	666
FP off-multiple theta	7.27653	668
FP off-multiple theta	5.93193	670
FP off-multiple theta	4.60557	672
FP off-multiple theta	3.29863	674
FP off-multiple theta	2.01209	676
FP off-multiple theta	0.747082	678
FP off-multiple theta	-0.495552	680
FP off-multiple theta	-1.71478	682
FP off-multiple theta	-2.90988	684
FP off-multiple theta	-4.07991	686
FP off-multiple theta	-5.22423	688
FP off-multiple theta	-6.34202	690
FP off-multiple theta	-7.43276	692
FP off-multiple theta	-8.49571	694
FP off-multiple theta	-9.53045	696
FP off-multiple theta	-10.5363	698
FP off-multiple theta	-11.5131	700
FP off-multiple theta	-12.4601	702
FP off-multiple theta	-13.3772	704
FP off-multiple theta	-14.264	706
FP off-multiple theta	-15.1202	708
FP off-multiple theta	-15.9456	710
FP off-multiple theta	-16.74	712
FP off-multiple theta	-17.5034	714
FP off-multiple theta	-18.2355	716
FP off-multiple theta	-18.9364	718
FP off-multiple theta	-19.6061	720
FP off-multiple theta	-20.2444	722
FP off-multiple theta	-20.8517	724
FP off-multiple theta	-21.4278	726
FP off-multiple theta	-21.9731	728
FP off-multiple theta	-22.4876	730
FP off-multiple theta	-22.9715	732
FP off-multiple theta	-23.4252	734
FP off-multiple theta	-23.8488	736
FP off-multiple theta	-24.2427	738
FP off-multiple theta	-24.6072	740
FP off-multiple theta	-24.9426	742
FP off-multiple theta	-25.2494	744
FP off-multiple theta	-25.528	746
FP off-multiple theta	-25.7788	748
FP off-multiple theta	-26.0023	750
FP off-multiple theta	-26.1989	752
FP off-multiple theta	-26.3692	754
FP off-multiple theta	-26.5137	756
FP off-multiple theta	-26.633	758
FP off-multiple theta	-26.7276	760
FP off-multiple theta	-26.7981	762
FP off-multiple theta	-26.807	764
FP off-multiple theta	-26.807	766
FP off-multiple theta	-26.807	768
FP off-multiple theta	-26.807	770
FP off-multiple theta	-26.807	772
FP off-multiple theta	-26.7512	774
FP off-multiple theta	-26.6712	776
FP off-multiple theta	-26.5724	778
FP off-multiple theta	-26.4556	780
FP off-multiple theta	-26.3214	782
FP off-multiple theta	-26.1706	784
FP off-multiple theta	-26.0038	786
FP off-multiple theta	-25.822	788
FP off-multiple theta	-25.6257	790
FP off-multiple theta	-25.4157	792
FP off-multiple theta	-25.1929	794
FP off-multiple theta	-24.9579	796
FP off-multiple theta	-24.7115	798
FP off-multiple theta	-24.4544	800
FP off-multiple theta	-24.1874	802
FP off-multiple theta	-23.9112	804
FP off-multiple theta	-23.6266	806
FP off-multiple theta	-23.3343	808
FP off-multiple theta	-23.0349	810
FP off-multiple theta	-22.7293	812
FP off-multiple theta	-22.4182	814
FP off-multiple theta	-22.1022	816
FP off-multiple theta	-21.782	818
FP off-multiple theta	-21.4583	820
FP off-multiple theta	-21.1318	822
FP off-multiple theta	-20.8031	824
FP off-multiple theta	-20.4729	826
FP off-multiple theta	-20.1418	828
FP off-multiple theta	-19.8104	830
FP off-multiple theta	-19.4793	832
FP off-multiple theta	-19.1491	834
FP off-multiple theta	-18.8203	836
FP off-multiple theta	-18.4937	838
FP off-multiple theta	-18.1695	840
FP off-multiple theta	-17.8485	842
FP off-multiple theta	-17.5309	844
FP off-multiple theta	-17.2175	846
FP off-multiple theta	-16.9086	848
FP off-multiple theta	-16.6047	850
FP off-multiple theta	-16.3061	852
FP off-multiple theta	-16.0134	854
FP off-multiple theta	-15.7269	856
FP off-multiple theta	-15.447	858
FP off-multiple theta	-15.174	860
FP off-multiple theta	-14.9084	862
FP off-multiple theta	-14.6502	864
FP off-multiple theta	-14.4002	866
FP off-multiple theta	-14.1582	868
FP off-multiple theta	-13.9248	870
FP off-multiple theta	-13.7001	872
FP off-multiple theta	-13.4844	874
FP off-multiple theta	-13.2779	876
FP off-multiple theta	-13.0809	878
FP off-multiple theta	-12.8935	880
FP off-multiple theta	-12.716	882
FP off-multiple theta	-12.5484	884
FP off-multiple theta	-12.391	886
FP off-multiple theta	-12.2438	888
FP off-multiple theta	-12.1071	890
FP off-multiple theta	-11.9809	892
FP off-multiple theta	-11.8653	894
FP off-multiple theta	-11.7605	896
FP off-multiple theta	-11.6665	898
FP off-multiple theta	-11.5834	900
FP off-multiple theta	-11.5112	902
FP off-multiple theta	-11.45	904
FP off-multiple theta	-11.3998	906
FP off-multiple theta	-11.3606	908
FP off-multiple theta	-11.3424	910
FP off-multiple theta	-11.3424	912
FP off-multiple theta	-11.3424	914
FP off-multiple theta	-11.3424	916
FP off-multiple theta	-11.3424	918
FP off-multiple theta	-11.3576	920
FP off-multiple theta	-11.3954	922
FP off-multiple theta	-11.4442	924
FP off-multiple theta	-11.5036	926
FP off-multiple theta	-11.5739	928
FP off-multiple theta	-11.6546	930
FP off-multiple theta	-11.746	932
FP off-multiple theta	-11.8475	934
FP off-multiple theta	-11.9595	936
FP off-multiple theta	-12.0814	938
FP off-multiple theta	-12.2133	940
FP off-multiple theta	-12.3549	942
FP off-multiple theta	-12.5062	944
FP off-multiple theta	-12.6667	946
FP off-multiple theta	-12.8366	948
FP off-multiple theta	-13.0153	950
FP off-multiple theta	-13.2028	952
FP off-multiple theta	-13.3988	954
FP off-multiple theta	-13.603	956
FP off-multiple theta	-13.8152	958
FP off-multiple theta	-14.035	960
FP off-multiple theta	-14.2622	962
FP off-multiple theta	-14.4966	964
FP off-multiple theta	-14.7376	966
FP off-multiple theta	-14.9851	968
FP off-multiple theta	-15.2386	970
FP off-multiple theta	-15.4979	972
FP off-multiple theta	-15.7626	974
FP off-multiple theta	-16.0323	976
FP off-multiple theta	-16.3066	978
FP off-multiple theta	-16.5851	980
FP off-multiple theta	-16.8676	982
FP off-multiple theta	-17.1534	984
FP off-multiple theta	-17.4424	986
FP off-multiple theta	-17.7339	988
FP off-multiple theta	-18.0278	990
FP off-multiple theta	-18.3233	992
FP off-multiple theta	-18.6205	994
FP off-multiple theta	-18.9185	996
FP off-multiple theta	-19.2172	998
FP off-multiple theta	-19.516	1000
FP off-multiple theta	37.8714	-200
FP off-multiple theta	35.8226	-198
FP off-multiple theta	33.7476	-196
FP off-multiple theta	31.6555	-194
FP off-multiple theta	29.5498	-192
FP off-multiple theta	27.4386	-190
FP off-multiple theta	25.3255	-188
FP off-multiple theta	23.2174	-186
FP off-multiple theta	21.1181	-184
FP off-multiple theta	19.0334	-182
FP off-multiple theta	16.9668	-180
FP off-multiple theta	14.9233	-178
FP off-multiple theta	12.9063	-176
FP off-multiple theta	10.9197	-174
FP off-multiple theta	8.96686	-172
FP off-multiple theta	7.05061	-170
FP off-multiple theta	5.17438	-168
FP off-multiple theta	3.34003	-166
FP off-multiple theta	1.55096	-164
FP off-multiple theta	-0.191711	-162
FP off-multiple theta	-1.8847	-160
FP off-multiple theta	-3.52745	-158
FP off-multiple theta	-5.11679	-156
FP off-multiple theta	-6.6526	-154
FP off-multiple theta	-8.13183	-152
FP off-multiple theta	-9.5546	-150
FP off-multiple theta	-10.918	-148
FP off-multiple theta	-12.2224	-146
FP off-multiple theta	-13.4649	-144
FP off-multiple theta	-14.6459	-142
FP off-multiple theta	-15.7627	-140
FP off-multiple theta	-16.8157	-138
FP off-multiple theta	-17.8024	-136
FP off-multiple theta	-18.7228	-134
FP off-multiple theta	-19.575	-132
FP off-multiple theta	-20.3586	-130
FP off-multiple theta	-21.0719	-128
FP off-multiple theta	-21.7144	-126
FP off-multiple theta	-22.2847	-124
FP off-multiple theta	-22.7822	-122
FP off-multiple theta	-23.2058	-120
FP off-multiple theta	-23.5547	-118
FP off-multiple theta	-23.8282	-116
FP off-multiple theta	-23.9577	-114
FP off-multiple theta	-23.9577	-112
FP off-multiple theta	-23.9577	-110
FP off-multiple theta	-23.9577	-108
FP off-multiple theta	-23.9577	-106
FP off-multiple theta	-23.8561	-104
FP off-multiple theta	-23.5901	-102
FP off-multiple theta	-23.2474	-100
FP off-multiple theta	-22.8284	-98
FP off-multiple theta	-22.3343	-96
FP off-multiple theta	-21.7659	-94
FP off-multiple theta	-21.1248	-92
FP off-multiple theta	-20.4126	-90
FP off-multiple theta	-19.6311	-88
FP off-multiple theta	-18.7826	-86
FP off-multiple theta	-17.8692	-84
FP off-multiple theta	-16.8941	-82
FP off-multiple theta	-15.8597	-80
FP off-multiple theta	-14.7698	-78
FP off-multiple theta	-13.6271	-76
FP off-multiple theta	-12.4361	-74
FP off-multiple theta	-11.1999	-72
FP off-multiple theta	-9.92353	-70
FP off-multiple theta	-8.61023	-68
FP off-multiple theta	-7.26559	-66
FP off-multiple theta	-5.89304	-64
FP off-multiple theta	-4.49858	-62
FP off-multiple theta	-3.08575	-60
FP off-multiple theta	-1.66084	-58
FP off-multiple theta	-0.227404	-56
FP off-multiple theta	1.2081	-54
FP off-multiple theta	2.64212	-52
FP off-multiple theta	4.06828	-50
FP off-multiple theta	5.48307	-48
FP off-multiple theta	6.88029	-46
FP off-multiple theta	8.25656	-44
FP off-multiple theta	9.60606	-42
FP off-multiple theta	10.9255	-40
FP off-multiple theta	12.2096	-38
FP off-multiple theta	13.4554	-36
FP off-multiple theta	14.6581	-34
FP off-multiple theta	15.8148	-32
FP off-multiple theta	16.9218	-30
FP off-multiple theta	17.9765	-28
FP off-multiple theta	18.9758	-26
FP off-multiple theta	19.9174	-24
FP off-multiple theta	20.7992	-22
FP off-multiple theta	21.6192	-20
FP off-multiple theta	22.3761	-18
FP off-multiple theta	23.0683	-16
FP off-multiple theta	23.6954	-14
FP off-multiple theta	24.256	-12
FP off-multiple theta	24.7509	-10
FP off-multiple theta	25.1786	-8
FP off-multiple theta	25.541	-6
FP off-multiple theta	25.8369	-4
FP off-multiple theta	26.0687	-2
FP off-multiple theta	26.2037	0
FP off-multiple theta	26.2037	2
FP off-multiple theta	26.2037	4
FP off-multiple theta	26.2037	6
FP off-multiple theta	26.2037	8
FP off-multiple theta	26.1627	10
FP off-multiple theta	25.9775	12
FP off-multiple theta	25.7412	14
FP off-multiple theta	25.4542	16
FP off-multiple theta	25.1205	18
FP off-multiple theta	24.7408	20
FP off-multiple theta	24.319	22
FP off-multiple theta	23.856	24
FP off-multiple theta	23.3556	26
FP off-multiple theta	22.8188	28
FP off-multiple theta	22.2492	30
FP off-multiple theta	21.6479	32
FP off-multiple theta	21.0182	34
FP off-multiple theta	20.3614	36
FP off-multiple theta	19.6804	38
FP off-multiple theta	18.9765	40
FP off-multiple theta	18.2523	42
FP off-multiple theta	17.5091	44
FP off-multiple theta	16.7491	46
FP off-multiple theta	15.9738	48
FP off-multiple theta	15.1847	50
FP off-multiple theta	14.3837	52
FP off-multiple theta	13.5718	54
FP off-multiple theta	12.7507	56
FP off-multiple theta	11.9212	58
FP off-multiple theta	11.0851	60
FP off-multiple theta	10.2428	62
FP off-multiple theta	9.39618	64
FP off-multiple theta	8.5453	66
FP off-multiple theta	7.69206	68
FP off-multiple theta	6.83634	70
FP off-multiple theta	5.98007	72
FP off-multiple theta	5.12292	74
FP off-multiple theta	4.26683	76
FP off-multiple theta	3.4114	78
FP off-multiple theta	2.55855	80
FP off-multiple theta	1.70779	82
FP off-multiple theta	0.860996	84
FP off-multiple theta	0.0177517	86
FP off-multiple theta	-0.820129	88
FP off-multiple theta	-1.65304	90
FP off-multiple theta	-2.47922	92
FP off-multiple theta	-3.29897	94
FP off-multiple theta	-4.11064	96
FP off-multiple theta	-4.91439	98
FP off-multiple theta	-5.70869	100
FP off-multiple theta	-6.4936	102
FP off-multiple theta	-7.26772	104
FP off-multiple theta	-8.03093	106
FP off-multiple theta	-8.78202	108
FP off-multiple theta	-9.52073	110
FP off-multiple theta	-10.246	112
FP off-multiple theta	-10.9576	114
FP off-multiple theta	-11.6544	116
FP off-multiple theta	-12.3362	118
FP off-multiple theta	-13.0021	120
FP off-multiple theta	-13.6518	122
FP off-multiple theta	-14.2846	124
FP off-multiple theta	-14.9001	126
FP off-multiple theta	-15.498	128
FP off-multiple theta	-16.0776	130
FP off-multiple theta	-16.6388	132
FP off-multiple theta	-17.1812	134
FP off-multiple theta	-17.7048	136
FP off-multiple theta	-18.209	138
FP off-multiple theta	-18.6942	140
FP off-multiple theta	-19.1599	142
FP off-multiple theta	-19.6065	144
FP off-multiple theta	-20.0336	146
FP off-multiple theta	-20.4418	148
FP off-multiple theta	-20.8309	150
FP off-multiple theta	-21.2014	152
FP off-multiple theta	-21.5533	154
FP off-multiple theta	-21.8873	156
FP off-multiple theta	-22.2034	158
FP off-multiple theta	-22.5023	160
FP off-multiple theta	-22.7842	162
FP off-multiple theta	-23.0499	164
FP off-multiple theta	-23.2996	166
FP off-multiple theta	-23.5342	168
FP off-multiple theta	-23.7539	170
FP off-multiple theta	-23.9595	172
FP off-multiple theta	-24.1515	174
FP off-multiple theta	-24.3307	176
FP off-multiple theta	-24.4975	178
FP off-multiple theta	-24.6526	180
FP off-multiple theta	-24.7965	182
FP off-multiple theta	-24.93	184
FP off-multiple theta	-25.0535	186
FP off-multiple theta	-25.1677	188
FP off-multiple theta	-25.273	190
FP off-multiple theta	-25.3701	192
FP off-multiple theta	-25.4593	194
FP off-multiple theta	-25.5413	196
FP off-multiple theta	-25.6165	198
FP off-multiple theta	-25.6852	200
FP off-multiple theta	-25.7479	202
FP off-multiple theta	-25.8049	204
FP off-multiple theta	-25.8567	206
FP off-multiple theta	-25.9033	208
FP off-multiple theta	-25.9453	210
FP off-multiple theta	-25.9827	212
FP off-multiple theta	-26.0159	214
FP off-multiple theta	-26.0449	216
FP off-multiple theta	-26.07	218
FP off-multiple theta	-26.0912	220
FP off-multiple theta	-26.1088	222
FP off-multiple theta	-26.1228	224
FP off-multiple theta	-26.1331	226
FP off-multiple theta	-26.1331	228
FP off-multiple theta	-26.1331	230
FP off-multiple theta	-26.1331	232
FP off-multiple theta	-26.1331	234
FP off-multiple theta	-26.1328	236
FP off-multiple theta	-26.1223	238
FP off-multiple theta	-26.1082	240
FP off-multiple theta	-26.0905	242
FP off-multiple theta	-26.069	244
FP off-multiple theta	-26.0439	246
FP off-multiple theta	-26.0149	248
FP off-multiple theta	-25.982	250
FP off-multiple theta	-25.9451	252
FP off-multiple theta	-25.9042	254
FP off-multiple theta	-25.8591	256
FP off-multiple theta	-25.8097	258
FP off-multiple theta	-25.7559	260
FP off-multiple theta	-25.6977	262
FP off-multiple theta	-25.6349	264
FP off-multiple theta	-25.5674	266
FP off-multiple theta	-25.4951	268
FP off-multiple theta	-25.4179	270
FP off-multiple theta	-25.3357	272
FP off-multiple theta	-25.2484	274
FP off-multiple theta	-25.1558	276
FP off-multiple theta	-25.0579	278
FP off-multiple theta	-24.9546	280
FP off-multiple theta	-24.8457	282
FP off-multiple theta	-24.7313	284
FP off-multiple theta	-24.6111	286
FP off-multiple theta	-24.4851	288
FP off-multiple theta	-24.3532	290
FP off-multiple theta	-24.2155	292
FP off-multiple theta	-24.0717	294
FP off-multiple theta	-23.922	296
FP off-multiple theta	-23.7662	298
FP off-multiple theta	-23.6044	300
FP off-multiple theta	-23.4366	302
FP off-multiple theta	-23.2628	304
FP off-multiple theta	-23.083	306
FP off-multiple theta	-22.8975	308
FP off-multiple theta	-22.7062	310
FP off-multiple theta	-22.5093	312
FP off-multiple theta	-22.307	314
FP off-multiple theta	-22.0995	316
FP off-multiple theta	-21.887	318
FP off-multiple theta	-21.6697	320
FP off-multiple theta	-21.4479	322
FP off-multiple theta	-21.2221	324
FP off-multiple theta	-20.9924	326
FP off-multiple theta	-20.7593	328
FP off-multiple theta	-20.5233	330
FP off-multiple theta	-20.2846	332
FP off-multiple theta	-20.044	334
FP off-multiple theta	-19.8017	336
FP off-multiple theta	-19.5585	338
FP off-multiple theta	-19.3147	340
FP off-multiple theta	-19.0711	342
FP off-multiple theta	-18.8281	344
FP off-multiple theta	-18.5865	346
FP off-multiple theta	-18.3468	348
FP off-multiple theta	-18.1097	350
FP off-multiple theta	-17.8758	352
FP off-multiple theta	-17.6458	354
FP off-multiple theta	-17.4203	356
FP off-multiple theta	-17.1999	358
FP off-multiple theta	-16.9853	360
FP off-multiple theta	-16.7772	362
FP off-multiple theta	-16.576	364
FP off-multiple theta	-16.3825	366
FP off-multiple theta	-16.1971	368
FP off-multiple theta	-16.0205	370
FP off-multiple theta	-15.853	372
FP off-multiple theta	-15.6953	374
FP off-multiple theta	-15.5477	376
FP off-multiple theta	-15.4108	378
FP off-multiple theta	-15.2846	380
FP off-multiple theta	-15.1698	382
FP off-multiple theta	-15.0665	384
FP off-multiple theta	-14.9749	386
FP off-multiple theta	-14.8953	388
FP off-multiple theta	-14.8279	390
FP off-multiple theta	-14.7726	392
FP off-multiple theta	-14.7295	394
FP off-multiple theta	-14.7099	396
FP off-multiple theta	-14.7099	398
FP off-multiple theta	-14.7099	400
FP off-multiple theta	-14.7099	402
FP off-multiple theta	-14.7099	404
FP off-multiple theta	-14.7261	406
FP off-multiple theta	-14.7668	408
FP off-multiple theta	-14.8185	410
FP off-multiple theta	-14.8812	412
FP off-multiple theta	-14.9543	414
FP off-multiple theta	-15.0377	416
FP off-multiple theta	-15.1308	418
FP off-multiple theta	-15.2335	420
FP off-multiple theta	-15.345	422
FP off-multiple theta	-15.4653	424
FP off-multiple theta	-15.5936	426
FP off-multiple theta	-15.7297	428
FP off-multiple theta	-15.873	430
FP off-multiple theta	-16.0232	432
FP off-multiple theta	-16.1798	434
FP off-multiple theta	-16.3423	436
FP off-multiple theta	-16.5103	438
FP off-multiple theta	-16.6833	440
FP off-multiple theta	-16.861	442
FP off-multiple theta	-17.0429	444
FP off-multiple theta	-17.2286	446
FP off-multiple theta	-17.4178	448
FP off-multiple theta	-17.6099	450
FP off-multiple theta	-17.8048	452
FP off-multiple theta	-18.0019	454
FP off-multiple theta	-18.201	456
FP off-multiple theta	-18.4017	458
FP off-multiple theta	-18.6036	460
FP off-multiple theta	-18.8066	462
FP off-multiple theta	-19.0102	464
FP off-multiple theta	-19.2142	466
FP off-multiple theta	-19.4182	468
FP off-multiple theta	-19.6221	470
FP off-multiple theta	-19.8255	472
FP off-multiple theta	-20.0283	474
FP off-multiple theta	-20.23	476
FP off-multiple theta	-20.4305	478
FP off-multiple theta	-20.6295	480
FP off-multiple theta	-20.8268	482
FP off-multiple theta	-21.0222	484
FP off-multiple theta	-21.2154	486
FP off-multiple theta	-21.4061	488
FP off-multiple theta	-21.5942	490
FP off-multiple theta	-21.7795	492
FP off-multiple theta	-21.9616	494
FP off-multiple theta	-22.1404	496
FP off-multiple theta	-22.3158	498
FP off-multiple theta	-22.4873	500
FP off-multiple theta	-22.655	502
FP off-multiple theta	-22.8186	504
FP off-multiple theta	-22.9778	506
FP off-multiple theta	-23.1326	508
FP off-multiple theta	-23.2827	510
FP off-multiple theta	-23.428	512
FP off-multiple theta	-23.5684	514
FP off-multiple theta	-23.7037	516
FP off-multiple theta	-23.8338	518
FP off-multiple theta	-23.9586	520
FP off-multiple theta	-24.0781	522
FP off-multiple theta	-24.1921	524
FP off-multiple theta	-24.3007	526
FP off-multiple theta	-24.4037	528
FP off-multiple theta	-24.5013	530
FP off-multiple theta	-24.5933	532
FP off-multiple theta	-24.6799	534
FP off-multiple theta	-24.7611	536
FP off-multiple theta	-24.837	538
FP off-multiple theta	-24.9075	540
FP off-multiple theta	-24.9729	542
FP off-multiple theta	-25.0333	544
FP off-multiple theta	-25.0888	546
FP off-multiple theta	-25.1396	548
FP off-multiple theta	-25.1857	550
FP off-multiple theta	-25.2275	552
FP off-multiple theta	-25.265	554
FP off-multiple theta	-25.2985	556
FP off-multiple theta	-25.3281	558
FP off-multiple theta	-25.3541	560
FP off-multiple theta	-25.3766	562
FP off-multiple theta	-25.3959	564
FP off-multiple theta	-25.4121	566
FP off-multiple theta	-25.4254	568
FP off-multiple theta	-25.436	570
FP off-multiple theta	-25.444	572
FP off-multiple theta	-25.448	574
FP off-multiple theta	-25.448	576
FP off-multiple theta	-25.448	578
FP off-multiple theta	-25.448	580
FP off-multiple theta	-25.448	582
FP off-multiple theta	-25.4458	584
FP off-multiple theta	-25.4393	586
FP off-multiple theta	-25.431	588
FP off-multiple theta	-25.4208	590
FP off-multiple theta	-25.4088	592
FP off-multiple theta	-25.3949	594
FP off-multiple theta	-25.3791	596
FP off-multiple theta	-25.3614	598
FP off-multiple theta	-25.3416	600
FP off-multiple theta	-25.3196	602
FP off-multiple theta	-25.2954	604
FP off-multiple theta	-25.2687	606
FP off-multiple theta	-25.2396	608
FP off-multiple theta	-25.2077	610
FP off-multiple theta	-25.1732	612
FP off-multiple theta	-25.1356	614
FP off-multiple theta	-25.0951	616
FP off-multiple theta	-25.0513	618
FP off-multiple theta	-25.0042	620
FP off-multiple theta	-24.9536	622
FP off-multiple theta	-24.8996	624
FP off-multiple theta	-24.8419	626
FP off-multiple theta	-24.7805	628
FP off-multiple theta	-24.7154	630
FP off-multiple theta	-24.6465	632
FP off-multiple theta	-24.5739	634
FP off-multiple theta	-24.4974	636
FP off-multiple theta	-24.4173	638
FP off-multiple theta	-24.3335	640
FP off-multiple theta	-24.2462	642
FP off-multiple theta	-24.1554	644
FP off-multiple theta	-24.0614	646
FP off-multiple theta	-23.9642	648
FP off-multiple theta	-23.8641	650
FP off-multiple theta	-23.7613	652
FP off-multiple theta	-23.656	654
FP off-multiple theta	-23.5485	656
FP off-multiple theta	-23.4392	658
FP off-multiple theta	-23.3281	660
FP off-multiple theta	-23.2158	662
FP off-multiple theta	-23.1024	664
FP off-multiple theta	-22.9884	666
FP off-multiple theta	-22.8741	668
FP off-multiple theta	-22.7597	670
FP off-multiple theta	-22.6457	672
FP off-multiple theta	-22.5324	674
FP off-multiple theta	-22.4201	676
FP off-multiple theta	-22.3091	678
FP off-multiple theta	-22.1997	680
FP off-multiple theta	-22.0924	682
FP off-multiple theta	-21.9872	684
FP off-multiple theta	-21.8845	686
FP off-multiple theta	-21.7846	688
FP off-multiple theta	-21.6877	690
FP off-multiple theta	-21.594	692
FP off-multiple theta	-21.5036	694
FP off-multiple theta	-21.4168	696
FP off-multiple theta	-21.3336	698
FP off-multiple theta	-21.2544	700
FP off-multiple theta	-21.179	702
FP off-multiple theta	-21.1077	704
FP off-multiple theta	-21.0403	706
FP off-multiple theta	-20.9772	708
FP off-multiple theta	-20.918	710
FP off-multiple theta	-20.8631	712
FP off-multiple theta	-20.8122	714
FP off-multiple theta	-20.7656	716
FP off-multiple theta	-20.7229	718
FP off-multiple theta	-20.6843	720
FP off-multiple theta	-20.6496	722
FP off-multiple theta	-20.6189	724
FP off-multiple theta	-20.592	726
FP off-multiple theta	-20.569	728
FP off-multiple theta	-20.5498	730
FP off-multiple theta	-20.5343	732
FP off-multiple theta	-20.5224	734
FP off-multiple theta	-20.5191	736
FP off-multiple theta	-20.5191	738
FP off-multiple theta	-20.5191	740
FP off-multiple theta	-20.5191	742
FP off-multiple theta	-20.5191	744
FP off-multiple theta	-20.5263	746
FP off-multiple theta	-20.5392	748
FP off-multiple theta	-20.5556	750
FP off-multiple theta	-20.5754	752
FP off-multiple theta	-20.5987	754
FP off-multiple theta	-20.6253	756
FP off-multiple theta	-20.6554	758
FP off-multiple theta	-20.6888	760
FP off-multiple theta	-20.7257	762
FP off-multiple theta	-20.7656	764
FP off-multiple theta	-20.8089	766
FP off-multiple theta	-20.8551	768
FP off-multiple theta	-20.9044	770
FP off-multiple theta	-20.9564	772
FP off-multiple theta	-21.0112	774
FP off-multiple theta	-21.0682	776
FP off-multiple theta	-21.1274	778
FP off-multiple theta	-21.1884	780
FP off-multiple theta	-21.251	782
FP off-multiple theta	-21.3146	784
FP off-multiple theta	-21.3789	786
FP off-multiple theta	-21.4433	788
FP off-multiple theta	-21.5074	790
FP off-multiple theta	-21.5704	792
FP off-multiple theta	-21.6319	794
FP off-multiple theta	-21.691	796
FP off-multiple theta	-21.7471	798
FP off-multiple theta	-21.7992	800
FP off-multiple theta	-21.8467	802
FP off-multiple theta	-21.8884	804
FP off-multiple theta	-21.9237	806
FP off-multiple theta	-21.9483	808
FP off-multiple theta	-21.9483	810
FP off-multiple theta	-21.9483	812
FP off-multiple theta	-21.9483	814
FP off-multiple theta	-21.9483	816
FP off-multiple theta	-21.9411	818
FP off-multiple theta	-21.9017	820
FP off-multiple theta	-21.8473	822
FP off-multiple theta	-21.7768	824
FP off-multiple theta	-21.6891	826
FP off-multiple theta	-21.5831	828
FP off-multiple theta	-21.4579	830
FP off-multiple theta	-21.3123	832
FP off-multiple theta	-21.1455	834
FP off-multiple theta	-20.9564	836
FP off-multiple theta	-20.7443	838
FP off-multiple theta	-20.5081	840
FP off-multiple theta	-20.2472	842
FP off-multiple theta	-19.9607	844
FP off-multiple theta	-19.6482	846
FP off-multiple theta	-19.3089	848
FP off-multiple theta	-18.9423	850
FP off-multiple theta	-18.5479	852
FP off-multiple theta	-18.1254	854
FP off-multiple theta	-17.6744	856
FP off-multiple theta	-17.1946	858
FP off-multiple theta	-16.6858	860
FP off-multiple theta	-16.1479	862
FP off-multiple theta	-15.5808	864
FP off-multiple theta	-14.9846	866
FP off-multiple theta	-14.3591	868
FP off-multiple theta	-13.7045	870
FP off-multiple theta	-13.021	872
FP off-multiple theta	-12.3086	874
FP off-multiple theta	-11.5676	876
FP off-multiple theta	-10.7982	878
FP off-multiple theta	-10.0008	880
FP off-multiple theta	-9.17529	882
FP off-multiple theta	-8.32245	884
FP off-multiple theta	-7.44207	886
FP off-multiple theta	-6.53496	888
FP off-multiple theta	-5.60085	890
FP off-multiple theta	-4.64066	892
FP off-multiple theta	-3.65393	894
FP off-multiple theta	-2.64172	896
FP off-multiple theta	-1.60342	898
FP off-multiple theta	-0.540192	900
FP off-multiple theta	0.548737	902
FP off-multiple theta	1.66212	904
FP off-multiple theta	2.80086	906
FP off-multiple theta	3.96366	908
FP off-multiple theta	5.15152	910
FP off-multiple theta	6.36311	912
FP off-multiple theta	7.59947	914
FP off-multiple theta	8.85925	916
FP off-multiple theta	10.1435	918
FP off-multiple theta	11.4508	920
FP off-multiple theta	12.7823	922
FP off-multiple theta	14.1363	924
FP off-multiple theta	15.5139	926
FP off-multiple theta	16.9137	928
FP off-multiple theta	18.3362	930
FP off-multiple theta	19.7801	932
FP off-multiple theta	21.2456	934
FP off-multiple theta	22.7315	936
FP off-multiple theta	24.2376	938
FP off-multiple theta	25.7627	940
FP off-multiple theta	27.306	942
FP off-multiple theta	28.8665	944
FP off-multiple theta	30.4428	946
FP off-multiple theta	32.0338	948
FP off-multiple theta	33.6378	950
FP off-multiple theta	35.2535	952
FP off-multiple theta	36.8785	954
FP off-multiple theta	38.5117	956
FP off-multiple theta	40.1502	958
FP off-multiple theta	41.7926	960
FP off-multiple theta	43.4354	962
FP off-multiple theta	45.0773	964
FP off-multiple theta	46.7142	966
FP off-multiple theta	48.3449	968
FP off-multiple theta	49.9646	970
FP off-multiple theta	51.5721	972
FP off-multiple theta	53.1622	974
FP off-multiple theta	54.7337	976
FP off-multiple theta	56.2811	978
FP off-multiple theta	57.8031	980
FP off-multiple theta	59.2939	982
FP off-multiple theta	60.7524	984
FP off-multiple theta	62.1726	986
FP off-multiple theta	63.5534	988
FP off-multiple theta	64.8888	990
FP off-multiple theta	66.1777	992
FP off-multiple theta	67.4143	994
FP off-multiple theta	68.5977	996
FP off-multiple theta	69.7223	998
FP off-multiple theta	70.7872	1000
FP off-multiple theta	-5.63766	-200
FP off-multiple theta	-5.61479	-198
FP off-multiple theta	-5.58823	-196
FP off-multiple theta	-5.5578	-194
FP off-multiple theta	-5.52393	-192
FP off-multiple theta	-5.48644	-190
FP off-multiple theta	-5.44579	-188
FP off-multiple theta	-5.4018	-186
FP off-multiple theta	-5.3549	-184
FP off-multiple theta	-5.30499	-182
FP off-multiple theta	-5.25245	-180
FP off-multiple theta	-5.19721	-178
FP off-multiple theta	-5.13965	-176
FP off-multiple theta	-5.07974	-174
FP off-multiple theta	-5.01779	-172
FP off-multiple theta	-4.95384	-170
FP off-multiple theta	-4.88816	-168
FP off-multiple theta	-4.82082	-166
FP off-multiple theta	-4.75203	-164
FP off-multiple theta	-4.68193	-162
FP off-multiple theta	-4.61066	-160
FP off-multiple theta	-4.53839	-158
FP off-multiple theta	-4.46519	-156
FP off-multiple theta	-4.39129	-154
FP off-multiple theta	-4.31667	-152
FP off-multiple theta	-4.2416	-150
FP off-multiple theta	-4.16598	-148
FP off-multiple theta	-4.0901	-146
FP off-multiple theta	-4.01379	-144
FP off-multiple theta	-3.93736	-142
FP off-multiple theta	-3.86055	-140
FP off-multiple theta	-3.78368	-138
FP off-multiple theta	-3.70643	-136
FP off-multiple theta	-3.62908	-134
FP off-multiple theta	-3.55127	-132
FP off-multiple theta	-3.47326	-130
FP off-multiple theta	-3.39462	-128
FP off-multiple theta	-3.3156	-126
FP off-multiple theta	-3.2357	-124
FP off-multiple theta	-3.15512	-122
FP off-multiple theta	-3.07335	-120
FP off-multiple theta	-2.99054	-118
FP off-multiple theta	-2.90611	-116
FP off-multiple theta	-2.82019	-114
FP off-multiple theta	-2.73218	-112
FP off-multiple theta	-2.64214	-110
FP off-multiple theta	-2.54945	-108
FP off-multiple theta	-2.45414	-106
FP off-multiple theta	-2.35556	-104
FP off-multiple theta	-2.25369	-102
FP off-multiple theta	-2.14788	-100
FP off-multiple theta	-2.03806	-98
FP off-multiple theta	-1.9236	-96
FP off-multiple theta	-1.80436	-94
FP off-multiple theta	-1.67973	-92
FP off-multiple theta	-1.54955	-90
FP off-multiple theta	-1.41321	-88
FP off-multiple theta	-1.27052	-86
FP off-multiple theta	-1.12091	-84
FP off-multiple theta	-0.964136	-82
FP off-multiple theta	-0.799686	-80
FP off-multiple theta	-0.627288	-78
FP off-multiple theta	-0.446465	-76
FP off-multiple theta	-0.256921	-74
FP off-multiple theta	-0.0582371	-72
FP off-multiple theta	0.149913	-70
FP off-multiple theta	0.367882	-68
FP off-multiple theta	0.596022	-66
FP off-multiple theta	0.834608	-64
FP off-multiple theta	1.08403	-62
FP off-multiple theta	1.34445	-60
FP off-multiple theta	1.61631	-58
FP off-multiple theta	1.89968	-56
FP off-multiple theta	2.19501	-54
FP off-multiple theta	2.50229	-52
FP off-multiple theta	2.822	-50
FP off-multiple theta	3.15402	-48
FP off-multiple theta	3.49887	-46
FP off-multiple theta	3.8563	-44
FP off-multiple theta	4.22687	-42
FP off-multiple theta	4.61021	-40
FP off-multiple theta	5.00691	-38
FP off-multiple theta	5.41651	-36
FP off-multiple theta	5.83959	-34
FP off-multiple theta	6.27558	-32
FP off-multiple theta	6.72509	-30
FP off-multiple theta	7.18745	-28
FP off-multiple theta	7.66326	-26
FP off-multiple theta	8.15174	-24
FP off-multiple theta	8.65349	-22
FP off-multiple theta	9.16763	-20
FP off-multiple theta	9.69471	-18
FP off-multiple theta	10.2338	-16
FP off-multiple theta	10.7854	-14
FP off-multiple theta	11.3486	-12
FP off-multiple theta	11.9236	-10
FP off-multiple theta	12.5097	-8
FP off-multiple theta	13.1069	-6
FP off-multiple theta	13.7143	-4
FP off-multiple theta	14.3322	-2
FP off-multiple theta	14.9593	0
FP off-multiple theta	15.5958	2
FP off-multiple theta	16.2407	4
FP off-multiple theta	16.8937	6
FP off-multiple theta	17.554	8
FP off-multiple theta	18.2211	10
FP off-multiple theta	18.8942	12
FP off-multiple theta	19.5726	14
FP off-multiple theta	20.2555	16
FP off-multiple theta	20.9422	18
FP off-multiple theta	21.6318	20
FP off-multiple theta	22.3234	22
FP off-multiple theta	23.0162	24
FP off-multiple theta	23.709	26
FP off-multiple theta	24.4012	28
FP off-multiple theta	25.0915	30
FP off-multiple theta	25.7791	32
FP off-multiple theta	26.4626	34
FP off-multiple theta	27.1415	36
FP off-multiple theta	27.814	38
FP off-multiple theta	28.4797	40
FP off-multiple theta	29.1366	42
FP off-multiple theta	29.7846	44
FP off-multiple theta	30.4214	46
FP off-multiple theta	31.047	48
FP off-multiple theta	31.6591	50
FP off-multiple theta	32.2576	52
FP off-multiple theta	32.8404	54
FP off-multiple theta	33.4073	56
FP off-multiple theta	33.9561	58
FP off-multiple theta	34.4869	60
FP off-multiple theta	34.9974	62
FP off-multiple theta	35.4876	64
FP off-multiple theta	35.9555	66
FP off-multiple theta	36.401	68
FP off-multiple theta	36.8223	70
FP off-multiple theta	37.2192	72
FP off-multiple theta	37.5902	74
FP off-multiple theta	37.9351	76
FP off-multiple theta	38.2525	78
FP off-multiple theta	38.5422	80
FP off-multiple theta	38.8031	82
FP off-multiple theta	39.0349	84
FP off-multiple theta	39.2369	86
FP off-multiple theta	39.4088	88
FP off-multiple theta	39.5499	90
FP off-multiple theta	39.6601	92
FP off-multiple theta	39.708	94
FP off-multiple theta	39.708	96
FP off-multiple theta	39.708	98
FP off-multiple theta	39.708	100
FP off-multiple theta	39.708	102
FP off-multiple theta	39.6607	104
FP off-multiple theta	39.5506	106
FP off-multiple theta	39.409	108
FP off-multiple theta	39.2369	110
FP off-multiple theta	39.0339	112
FP off-multiple theta	38.8012	114
FP off-multiple theta	38.5385	116
FP off-multiple theta	38.2471	118
FP off-multiple theta	37.9268	120
FP off-multiple theta	37.5793	122
FP off-multiple theta	37.2041	124
FP off-multiple theta	36.8032	126
FP off-multiple theta	36.3762	128
FP off-multiple theta	35.9251	130
FP off-multiple theta	35.4498	132
FP off-multiple theta	34.9521	134
FP off-multiple theta	34.4322	136
FP off-multiple theta	33.8919	138
FP off-multiple theta	33.3314	140
FP off-multiple theta	32.7525	142
FP off-multiple theta	32.1557	144
FP off-multiple theta	31.5426	146
FP off-multiple theta	30.9137	148
FP off-multiple theta	30.2708	150
FP off-multiple theta	29.6144	152
FP off-multiple theta	28.9462	154
FP off-multiple theta	28.267	156
FP off-multiple theta	27.5781	158
FP off-multiple theta	26.8806	160
FP off-multiple theta	26.1756	162
FP off-multiple theta	25.4644	164
FP off-multiple theta	24.7479	166
FP off-multiple theta	24.0275	168
FP off-multiple theta	23.304	170
FP off-multiple theta	22.5788	172
FP off-multiple theta	21.8527	174
FP off-multiple theta	21.1272	176
FP off-multiple theta	20.4028	178
FP off-multiple theta	19.6812	180
FP off-multiple theta	18.9628	182
FP off-multiple theta	18.2492	184
FP off-multiple theta	17.5408	186
FP off-multiple theta	16.8391	188
FP off-multiple theta	16.1446	190
[truncated: 220,972+ more rows]
