# Supplementary material for: Alpha and theta peak frequency track on- and off-thoughts
Source: Commun Biol. 2022 Mar 7;5:209. doi: 10.1038/s42003-022-03146-w (PMC8901672; doi:10.1038/s42003-022-03146-w)
Supplement: Supplementary file 5 — Supplementary Data 3 [file 42003_2022_3146_MOESM5_ESM.xlsx]

## Sheet: FS alpha
	multiple contents	single content
off task	86.6788	123.719
off task	110.994	103.726
off task	85.6109	136.066
off task	73.5136	116.903
off task	112.161	117.618
off task	88.0625	165.643
off task	96.7978	123.413
off task	57.0066	142.346
off task	68.9744	146.898
off task	72.5331	240.693
off task	101.031	175.448
off task	68.7575	70.7406
off task	103.461	122.729
off task	65.4043	135.17
off task	74.0389	148.301
off task	64.8139	115.443
off task	99.9683	96.2842
off task	94.1435	99.1369
off task	89.9651	177.426
off task	97.2394	126.441
off task	67.795	114.855
off task	76.9281	141.759
off task	71.5289	127.098
off task	165.812	86.2897
off task	107.962	110.031
off task	94.1532	93.9471
off task	60.6727	132.975
off task	69.2744	103.344
off task	86.2082	220.247
off task	78.0566	167.893
off task	128.013	162.411
off task	95.1306	128.353
off task	81.0499	161.47
off task	90.3282	157.458
off task	88.0538	147.751
off task	64.0279	121.938
off task	89.1605	204.565
off task	76.0104	129.64
off task	72.3218	106.357
off task	87.9612	110.929
off task	62.5187	117.92
off task	73.4486	133.37
off task	67.2395	123.989
off task	89.6146	222.64
off task	84.0512	122.53
off task	81.4414	109.57
off task	103.957	199.156
off task	84.7752	125.815
off task	91.2078	110.352
off task	79.017	101.975
off task	69.4783	112.649
off task	58.0714	144.36
off task	108.273	99.6557
off task	100.72	126.88
off task	79.3508	163.573
off task	59.029	132.96
off task	81.8823	122.523
off task	68.7883	117.19
off task	88.0372	285.838
off task	96.3546	160.54
off task	67.3854	151.663
off task	81.1822	105.011
off task	78.8251	162.522
off task	71.1908	137.826
off task	66.6805	130.306
off task	70.9393	113.542
off task	97.1045	109.251
off task	100.122	90.8924
off task	84.0919	102.536
off task	119.332	136.686
off task	91.1839	265.971
off task	95.0601	145.068
off task	79.2463	160.629
off task	80.0849	134.668
off task	92.9564	166.737
off task	83.3713	192.981
off task	66.868	99.6632
off task	71.9634	131.89
off task	127.734	118.256
off task	100.675	158.306
off task	88.5428	165.303
off task	78.3477	103.602
off task	73.727	103.813
off task	70.8974	113.566
off task	65.6791	115.325
off task	72.6231	172.17
off task	80.6541	89.2664
off task	61.7229	135.632
off task	81.0633	98.2688
off task	64.4141	106.619
off task	69.8304	89.2907
off task	70.0094	146.481
off task	87.062	123.684
off task	71.6322	106.447
off task	95.2454	132.056
off task	120.195	80.6915
off task	59.0645	192.902
off task	71.0603	137.833
off task	68.4166	154.466
off task	68.3033	162.988
off task	72.8489	81.6332
off task	61.845	112.863
off task	80.2324	125.484
off task	71.2012	140.471
off task	56.5739	178.186
off task	68.994	148.511
off task	58.1169	130.482
off task	88.3025	147.228
off task	70.6845	98.944
off task	64.771	138.835
off task	62.0911	166.314
off task	86.5603	115.405
off task	67.7913	140.867
off task	81.6814	114.699
off task	144.674	108.827
off task	108.037	144.231
off task	70.7616	123.665
off task	58.2657	165.156
off task	67.9385	95.1717
off task	63.3835	97.6056
off task	65.5865	140.817
off task	66.3764	127.181
off task	90.7967	145.449
off task	80.3343	118.156
off task	137.122	113.075
off task	73.8337	196.91
off task	71.4803	119.264
off task	79.1897	101.723
off task	73.5859	188.153
off task	68.4683	80.5156
off task	56.398	103.026
off task	93.0672	174.847
off task	74.2311	106.874
off task	79.4507	162.787
off task	60.8216	151.165
off task	103.427	141.089
off task	83.3646	77.584
off task	86.997	119.831
off task	87.0135	153.033
off task	78.6101	156.504
off task	66.0593	151.232
off task	64.4201	114.582
off task	68.6621	157.158
off task	169.406	104.553
off task	67.0816	172.274
off task	81.9988	81.75
off task	82.6456	133.301
off task	58.9089	148.743
off task	83.7261	151.795
off task	98.0537	153.145
on task	101.228	90.7355
on task	120.181	158.14
on task	152.733	73.2318
on task	97.2056	75.1129
on task	184.37	98.7052
on task	174.42	70.4768
on task	101.553	130.418
on task	125.435	54.2307
on task	125.832	62.3952
on task	117.797	117.217
on task	142.005	76.9873
on task	96.9908	106.146
on task	159.883	58.8712
on task	113.988	55.9446
on task	153.447	71.2986
on task	162.687	68.0735
on task	129.526	73.0888
on task	86.3252	88.5532
on task	222.849	109.569
on task	77.5454	72.7373
on task	113.849	57.451
on task	79.9052	74.75
on task	118	102.276
on task	137.051	80.8034
on task	142.158	101.336
on task	141.015	72.952
on task	132.956	72.2358
on task	150.18	83.1387
on task	169.272	61.6558
on task	142.145	77.0947
on task	186.814	69.432
on task	110.267	101.572
on task	186.364	73.0597
on task	80.0873	89.5013
on task	100.445	67.1836
on task	133.419	71.4
on task	103.412	78.8859
on task	136.263	67.0421
on task	91.8241	53.0203
on task	97.4531	84.7784
on task	138.02	97.2268
on task	147.957	91.68
on task	90.3344	79.6745
on task	128.026	81.0136
on task	142.626	120.926
on task	132.244	61.6011
on task	84.015	116.109
on task	152.931	79.5986
on task	99.8035	105.715
on task	96.9448	102.678
on task	102.54	93.0749
on task	153.766	81.4652
on task	143.932	55.6749
on task	113.356	73.4639
on task	137.795	134.572
on task	130.419	87.581
on task	106.37	108.087
on task	84.8922	81.7851
on task	103.21	103.901
on task	124.996	128.498
on task	206.137	71.9643
on task	193.937	116.861
on task	102.697	62.5687
on task	138.747	67.8234
on task	101.606	68.6579
on task	132.487	72.9809
on task	172.537	68.5153
on task	322.23	137.124
on task	113.418	59.3596
on task	116.308	81.7635
on task	198.988	125.304
on task	113.789	75.1365
on task	173.388	125.843
on task	135.446	75.4593
on task	84.7204	102.365
on task	186.353	82.6913
on task	154.06	88.2884
on task	128.318	89.1469
on task	241.26	92.4347
on task	149.613	63.9835
on task	147.856	91.7826
on task	148.437	74.159
on task	96.8203	67.6306
on task	95.2235	71.0782
on task	94.8674	62.7936
on task	139.937	75.7118
on task	156.217	70.1586
on task	94.2105	85.7287
on task	103.869	86.1318
on task	75.8904	110.377
on task	191.404	120.407
on task	84.0276	70.0356
on task	134.329	65.3426
on task	114.16	60.1252
on task	154.733	71.0159
on task	129.292	67.8714
on task	119.352	58.4867
on task	96.352	58.6662
on task	113.824	93.2513
on task	125.946	76.6193
on task	99.3641	62.3372
on task	110.47	84.083
on task	128.83	51.5919
on task	159.588	109.682
on task	143.144	75.1367
on task	88.1046	54.5545
on task	77.8188	107.241
on task	104.354	74.4401
on task	110.189	63.9077
on task	137.794	65.679
on task	150.041	90.5529
on task	92.2424	65.698
on task	179.904	71.3014
on task	129.259	87.3641
on task	233.628	206.38
on task	261.106	75.5396
on task	169.5	60.9632
on task	91.0181	87.6226
on task	85.8209	68.6165
on task	117.673	70.2253
on task	137.089	87.9379
on task	124.533	49.1788
on task	111.839	73.6537
on task	101.079	59.9946
on task	160.001	70.3491
on task	90.5521	100.796
on task	121.302	72.3189
on task	87.7462	87.4495
on task	78.724	126.086
on task	122.531	90.0946
on task	165.377	82.9372
on task	126.015	62.2921
on task	88.6429	110.77
on task	202.513	94.4716
on task	148.989	53.9192
on task	257.165	76.6751
on task	208.751	74.5712
on task	159.443	92.8
on task	90.621	75.9148
on task	136.738	98.2112
on task	93.4145	56.0162
on task	94.2308	54.3977
on task	184.287	86.1782
on task	127.605	82.4677
on task	141.885	62.3347
on task	122.01	81.2227
on task	138.253	68.4307
on task	150.951	59.1196
on task	97.1112	70.0472
on task	117.571	89.5008

## Sheet: FS theta
	multiple contents	single content
off task	50.0684	95.6288
off task	47.4667	102.339
off task	56.8663	60.2163
off task	49.5112	98.565
off task	63.2215	62.8068
off task	86.1317	60.0207
off task	70.8899	52.3082
off task	35.0987	85.4407
off task	71.3914	56.6451
off task	58.5084	82.1122
off task	68.7461	97.9815
off task	42.4158	88.7846
off task	51.4338	87.544
off task	42.0782	87.7853
off task	68.848	96.1411
off task	61.598	56.9851
off task	82.6234	53.4119
off task	62.626	84.9192
off task	135.754	72.3299
off task	185.525	73.9544
off task	54.1498	69.7855
off task	62.009	101.795
off task	60.7081	55.8028
off task	83.3288	59.2535
off task	76.6463	119.82
off task	56.2794	89.3684
off task	53.7527	78.9391
off task	57.0186	93.8689
off task	60.5111	70.8947
off task	48.8885	81.1227
off task	83.8553	77.826
off task	60.6396	128.758
off task	52.057	137.807
off task	51.4335	73.5658
off task	59.3457	67.4556
off task	47.1706	57.1015
off task	52.4203	69.7825
off task	67.2214	61.1113
off task	74.2961	63.3372
off task	72.1484	41.7769
off task	54.291	60.8723
off task	66.5759	110.077
off task	43.9623	99.9791
off task	85.1674	72.2712
off task	64.6695	74.5381
off task	50.0468	86.9015
off task	80.4771	116.288
off task	47.0246	57.382
off task	46.5962	57.072
off task	39.7719	69.545
off task	63.4647	59.7614
off task	73.471	81.8933
off task	136.16	52.0389
off task	72.5977	89.7848
off task	73.2478	86.0815
off task	75.5871	63.343
off task	59.7114	62.835
off task	155.453	55.9719
off task	66.6477	157.987
off task	64.8856	73.3473
off task	54.7042	70.9629
off task	76.1858	60.5063
off task	67.0454	118.628
off task	72.4121	80.8945
off task	69.722	101.872
off task	49.2743	48.551
off task	40.7094	63.3379
off task	58.967	85.1892
off task	58.6445	61.5155
off task	65.1256	113.942
off task	51.2763	90.0817
off task	87.3256	70.0833
off task	57.7829	67.5874
off task	61.7251	48.3864
off task	43.9854	85.9629
off task	37.2998	94.9137
off task	40.2235	82.2203
off task	41.8076	61.3016
off task	105.59	63.8499
off task	43.8465	61.5511
off task	46.0855	84.1481
off task	48.6605	54.1147
off task	65.5417	100.531
off task	47.1979	75.6028
off task	59.0012	54.9366
off task	57.3853	65.641
off task	104.8	59.8957
off task	58.9915	99.1036
off task	40.2962	80.6751
off task	106.9	91.6104
off task	67.7367	51.2195
off task	42.8702	76.4037
off task	49.7708	80.0579
off task	52.3277	40.3179
off task	52.7278	121.461
off task	47.6698	47.6574
off task	55.7463	43.6534
off task	64.644	50.0692
off task	52.832	74.9767
off task	39.1172	67.6572
off task	71.6766	56.3744
off task	63.5186	106.894
off task	47.2593	57.9268
off task	51.598	47.1517
off task	125.8	62.5348
off task	149.639	71.7227
off task	48.927	85.3826
off task	40.676	61.6508
off task	77.4714	56.6424
off task	47.3922	87.0058
off task	72.8551	103.644
off task	49.1315	76.7577
off task	95.2321	45.9543
off task	61.6094	101.841
off task	67.0599	62.5374
off task	56.8479	169.896
off task	42.3156	102.646
off task	70.994	48.0533
off task	99.4282	116.08
off task	64.4882	58.6106
off task	45.9233	104.763
off task	63.4069	51.7477
off task	104.888	66.147
off task	47.5022	84.1496
off task	43.8028	88.1993
off task	56.2182	106.89
off task	60.9486	104.674
off task	46.3162	60.1608
off task	79.6262	77.5613
off task	102.561	68.4071
off task	95.2749	65.1571
off task	87.1652	133.153
off task	67.0054	118.525
off task	69.7699	219.677
off task	94.8668	48.5792
off task	64.6008	61.206
off task	55.103	106.266
off task	53.6974	78.1512
off task	68.5058	91.6809
off task	51.4119	80.6077
off task	46.2795	131.747
off task	90.0406	94.0379
off task	48.2565	64.1606
off task	62.0487	62.6396
off task	59.6888	63.893
off task	48.476	57.3995
off task	56.6031	58.7836
off task	81.3348	88.8344
off task	57.6267	192.997
off task	54.5102	69.792
on task	43.674	62.8806
on task	86.1905	97.441
on task	75.4904	54.528
on task	61.253	49.9514
on task	58.1794	79.6475
on task	99.177	39.569
on task	137.238	53.2642
on task	68.4857	48.9052
on task	88.7279	56.8603
on task	89.2217	38.4442
on task	126.098	68.6621
on task	84.2829	53.2586
on task	81.5456	51.1407
on task	104.164	67.2834
on task	70.774	46.033
on task	59.5337	42.479
on task	112.137	42.6283
on task	62.4284	38.5498
on task	62.8451	57.5443
on task	173.71	49.2362
on task	52.7538	66.4724
on task	92.0113	56.4452
on task	81.6053	51.1976
on task	79.1496	50.0603
on task	140.173	58.1718
on task	70.0187	36.1604
on task	92.066	44.6831
on task	74.742	59.2303
on task	76.0126	53.8038
on task	60.2557	87.1253
on task	129.28	47.054
on task	142.145	77.3971
on task	74.8641	90.9639
on task	65.9302	52.7176
on task	100.121	60.2248
on task	97.1143	57.3692
on task	68.7102	49.5189
on task	58.1027	69.7019
on task	77.5269	55.3572
on task	72.6117	41.861
on task	67.5166	47.8774
on task	86.9878	69.4571
on task	77.5663	56.8925
on task	77.2058	83.9205
on task	104.174	43.3768
on task	69.6627	52.0361
on task	100.885	89.2409
on task	56.0589	49.0938
on task	79.0575	78.6574
on task	76.8914	48.0233
on task	77.2182	50.6018
on task	95.8577	41.1049
on task	42.6553	100.906
on task	46.8413	41.7637
on task	90.5961	64.0569
on task	83.3364	60.8485
on task	67.9942	54.0043
on task	87.0804	57.0732
on task	104.137	58.8406
on task	133.779	35.8575
on task	77.6389	51.9887
on task	81.5962	52.7047
on task	87.2997	59.5516
on task	68.747	43.2075
on task	82.5704	55.5485
on task	110.464	61.5533
on task	67.4253	65.5454
on task	79.2654	49.7859
on task	63.229	48.2324
on task	79.1372	96.3836
on task	120.58	55.2513
on task	102.907	73.6426
on task	97.2386	74.7281
on task	81.849	67.6301
on task	71.511	54.6515
on task	46.5175	61.7562
on task	100.276	48.4449
on task	136.299	90.5429
on task	158.159	65.4668
on task	71.0848	56.1387
on task	72.8961	67.7217
on task	59.2038	39.4142
on task	100.34	60.3345
on task	153.334	69.117
on task	59.9061	37.6547
on task	76.667	53.9654
on task	75.799	104.23
on task	146.918	73.5828
on task	61.2536	48.7382
on task	111.751	71.0104
on task	73.2728	38.7881
on task	59.3019	53.1526
on task	68.5433	43.367
on task	93.6311	140.858
on task	77.5488	72.6429
on task	68.118	38.2797
on task	81.8208	61.5907
on task	78.7621	47.793
on task	98.0482	51.8326
on task	93.9075	50.1525
on task	54.6467	41.9793
on task	87.607	45.2413
on task	133.156	61.9331
on task	63.5317	68.0458
on task	116.051	76.1517
on task	215.878	65.7113
on task	83.6678	57.7581
on task	63.9297	49.4129
on task	87.5187	49.7119
on task	67.7854	78.0874
on task	140.914	66.1488
on task	100.422	43.3828
on task	82.6611	40.6706
on task	88.1786	56.036
on task	144.555	89.2707
on task	76.8062	100.89
on task	124.327	53.8156
on task	73.124	41.0422
on task	73.9785	65.6709
on task	121.819	44.9154
on task	71.6391	45.1086
on task	78.6254	45.4522
on task	96.5382	56.0383
on task	66.1842	59.2602
on task	96.1486	42.018
on task	57.366	74.8817
on task	132.678	53.9028
on task	59.3111	56.4448
on task	81.7643	55.3545
on task	101.885	74.683
on task	101.105	64.7155
on task	102.489	92.5896
on task	61.8406	123.918
on task	120.836	55.6059
on task	85.6052	52.6498
on task	96.4706	82.9727
on task	60.7632	80.2676
on task	128.413	77.3555
on task	64.1069	83.7938
on task	76.1617	75.9331
on task	64.473	136.445
on task	104.132	51.9172
on task	139.177	86.4042
on task	80.9805	53.5721
on task	80.6001	56.2604
on task	75.9327	57.2816
on task	81.2544	56.4391
on task	48.8541	52.8706
on task	61.5794	88.7983
on task	82.2588	56.6629

## Sheet: Sheet2
	multiple contents	single content
off task	3455.18	1555.22
off task	10258	8824.69
off task	2176.31	13093.9
off task	999.56	13203.6
off task	1276.31	6624.09
off task	1527.03	3583.57
off task	1374.5	9841.62
off task	1637.41	14747.4
off task	5195.04	10009.3
off task	3155.13	5361.5
off task	1065.74	3982.6
off task	3667.98	5104.59
off task	3276.27	19052.6
off task	7032.95	9648.46
off task	1373.45	4119.41
off task	2190.39	7997.65
off task	1999.28	6594.01
off task	1028.29	8102.54
off task	3951.59	9010.86
off task	1976.48	5907.05
off task	923.613	3614.13
off task	4395.46	12846.7
off task	1015.25	4639.91
off task	4757.32	13200.6
off task	1330.54	3422.3
off task	2261.22	2120.32
off task	962.987	3772.22
off task	1502.88	15026.3
off task	5059.84	14012.6
off task	4063.53	7713.06
off task	1886.53	13225.7
off task	1109.89	4437.64
off task	1637.59	8750.18
off task	1226.9	2738.31
off task	3108.01	14076.9
off task	3560.83	6451.85
off task	4090.18	5636.1
off task	1347.74	6578.48
off task	6496.93	3328.04
off task	2649.97	10001.1
off task	1204.49	3559.14
off task	3710.24	20132.2
off task	3474.94	10085.1
off task	7074.91	4170.8
off task	5217.1	1322.49
off task	2560.26	23304.9
off task	2034.37	3263.33
off task	1016.7	1676.29
off task	1879.92	2557.45
off task	3813.88	14701.5
off task	2384.32	6529.39
off task	4870.5	6585.92
off task	1705.82	10145
off task	3705.62	6176.87
off task	1505.55	6777.22
off task	817.948	10156.5
off task	2587.59	3209.28
off task	4562.9	8152.83
off task	1416.43	11933.9
off task	8979.47	11171.1
off task	7233.06	25685.3
off task	1041.8	3413.86
off task	2291.68	10326.1
off task	4051.74	2773.17
off task	1255.21	7708.4
off task	7371.87	6926.99
off task	3923.55	8740.29
off task	2918.77	9118.06
off task	4320.83	6452.17
off task	661.205	10475.8
off task	2392.87	15688.6
off task	783.956	5969.33
off task	8752.66	5916.75
off task	1962.82	4995.71
off task	1211.2	3215.56
off task	1125.13	2223.3
off task	1225.26	8302.69
off task	604.281	13237.9
off task	1102.13	14120
off task	3709.51	26314
off task	755.258	1466.94
off task	2934.87	3439.9
off task	2433.28	24670.4
off task	3835.1	10364.7
off task	4050.86	6599.14
off task	1819.38	3630.56
off task	6858.26	7261.18
off task	1769.4	5041.71
off task	1635.06	10741.2
off task	3907.88	4175.78
off task	4717.61	8216.02
off task	2097.28	4728.99
off task	873.614	5217.62
off task	6130.27	14539.8
off task	2067.58	9312.9
off task	3922.78	10622.8
off task	1032.07	4547.98
off task	1352.25	3449.98
off task	7243.53	21478.8
off task	4652.55	3465.47
off task	2756.49	6394.52
off task	3246.55	10225.7
off task	1239.28	4535.39
off task	5735.27	12938.3
off task	2023.5	8055.94
off task	5672.61	7635.77
off task	1464.81	10193
off task	1098.88	2810.95
off task	6247.95	4290.23
off task	1794.85	19615.8
off task	1778	2804.72
off task	744.592	6333.5
off task	1211.08	7322.69
off task	1106.55	8857.83
off task	3849.86	8494.67
off task	2193.64	37444.1
off task	800.644	21917
off task	2755.28	3538.1
off task	1573.98	5104.91
off task	877.345	5583.11
off task	9481.22	9647.88
off task	806.128	4934.27
off task	1068.29	3180.29
off task	643.428	9455.74
off task	1332.13	6873.87
off task	8315.8	6153.63
off task	2203.48	19043.5
off task	1638.06	4692.37
off task	1050.48	15008.8
off task	1816.57	7565.47
off task	1619.58	4770.99
off task	1647.22	2375.38
off task	5083.83	3735.37
off task	4887.47	15946.1
off task	1996.69	2776.94
off task	3452.46	14874
off task	9151.35	6308.34
off task	4415.53	5412.89
off task	2224.71	8175.15
off task	5199.87	11841.8
off task	5769.68	15546.2
off task	1733.71	12045.9
off task	3471.75	27449.7
off task	1384.26	5105.04
off task	1039.24	11513
off task	2046.86	19203.3
off task	6239.75	12526.6
off task	3608.38	3899.42
off task	4673.27	11521.9
off task	6519.81	10645.2
on task	15690	20490.3
on task	12341.2	11459.5
on task	19847.7	6182.24
on task	15655.1	1595.78
on task	1552.76	7170.64
on task	2678.15	3509.8
on task	41473.5	30093.5
on task	5588.06	2123.39
on task	7796.72	2329.32
on task	18133.9	9098.21
on task	24271.5	27247.6
on task	22914.5	26348.1
on task	6590.57	4190.96
on task	17199.2	1919.75
on task	14124.4	9748.76
on task	20277.3	10266
on task	20147.3	6903.27
on task	9559.36	982.33
on task	23367.5	8727.78
on task	12633.9	6361.17
on task	2485.93	1081.13
on task	8153.62	5128.06
on task	13561.9	7104.46
on task	20363.2	7410.42
on task	9802.44	7041.68
on task	6774.5	6843.49
on task	36686.9	42242.8
on task	13964.2	439.417
on task	11076.3	1453.05
on task	18595	16899.6
on task	22068.6	6400.71
on task	43540.2	46918.6
on task	10098.8	3198.83
on task	11574.3	11786.3
on task	14582.1	1627.55
on task	14573.4	10565.8
on task	13356	13257.7
on task	8658.77	1226.73
on task	2136.79	3177.9
on task	6298.7	1442.24
on task	2227.03	1905.46
on task	12661	1355.47
on task	9545.24	2238.26
on task	6483.17	2719.68
on task	5164.9	8995.62
on task	41604.4	19541
on task	13686	13824.1
on task	3522.18	3444.04
on task	3694.8	3634.45
on task	14843.9	3310.44
on task	15108.6	16975.6
on task	8780.42	7930.32
on task	2800.92	2897.46
on task	2373.29	5249.84
on task	17254	4795.04
on task	15348.2	2340.26
on task	12987.2	23161.1
on task	9293.32	4678.49
on task	9421.9	1419.14
on task	4981.94	1097.78
on task	18838.7	1033.9
on task	8400.27	12890.2
on task	5333.82	1350.64
on task	1607.72	1187.32
on task	14386.7	3705.58
on task	8106.55	11117
on task	13891.7	6475.11
on task	4599.01	1929.29
on task	12380.5	7496.91
on task	13730.9	1830.84
on task	7829	3591.89
on task	4010.6	2796.36
on task	6029.3	6005.77
on task	22061.3	14080
on task	17338.5	17303.9
on task	19789.7	20660.9
on task	8138.25	3706.22
on task	30704.4	10263.4
on task	32131.2	13842.8
on task	24564.3	2893.42
on task	7725.74	6600.38
on task	4991.49	5431
on task	11093.4	5299.88
on task	9478.58	2689
on task	5128.93	2392.1
on task	30939.7	31145.4
on task	5282.82	3195.13
on task	5529.36	997.249
on task	24261.3	9801.74
on task	16322.5	13590.9
on task	2414.55	786.039
on task	2105.85	4104.42
on task	9255.73	4273.44
on task	3454.15	1510.15
on task	17482.7	7390.95
on task	4011.97	2035.75
on task	11469.2	4521.72
on task	7478.47	8388.08
on task	18071.4	1975.38
on task	23103.4	25736.5
on task	5494.78	1494.79
on task	22478.2	13307.9
on task	11580.9	4444.14
on task	7493.64	2574.62
on task	13337.8	20503.5
on task	29027	25103.5
on task	9372.5	3163.25
on task	8597.09	11535.8
on task	15256.6	7220.58
on task	11036.8	2532.47
on task	20802.7	18349.4
on task	6976.85	1677.29
on task	16898.3	9840.52
on task	30439.4	23875.8
on task	18944.2	14927.2
on task	20845.4	4910.08
on task	25189.8	1844.33
on task	4926.44	12030.5
on task	11494.4	11964.3
on task	7958.82	3535.03
on task	4037.03	3105.37
on task	12850.7	3355.05
on task	18347.5	21926.8
on task	13572.8	3853.33
on task	5035.45	1028.12
on task	11857.6	12854.5
on task	7965.12	3103.23
on task	2154.29	1626.84
on task	29389.4	9067.3
on task	16767.5	5007.77
on task	14999.4	18282
on task	8357.02	8324.24
on task	11858.5	17722.8
on task	5976.2	1254.01
on task	11923.5	8692.62
on task	39751.8	14184.4
on task	6599.47	6008.64
on task	8019.48	1494.74
on task	2655.24	1684.84
on task	2595.68	1580.88
on task	2276.22	3129.39
on task	9227	571.187
on task	14961.4	3217.28
on task	34529.2	32413.2
on task	33267.9	16398.5
on task	11679.3	2647.53
on task	15352.5	5590.67
on task	11197.4	12455.6
on task	15878.6	5388.67
on task	7218.52	2612.96

## Sheet: Sheet3
	multiple contents	single content
off task	5801.74	2284.58
off task	4346.09	9318.59
off task	499.808	11596.7
off task	3637.16	10699.6
off task	3228.8	12685
off task	1393.15	2783.15
off task	928.079	10968
off task	1020.56	8706.75
off task	1236.67	5419.23
off task	2989.14	6841.55
off task	2535.2	2065.63
off task	3672.64	5026.77
off task	1895.31	8464.73
off task	1553.78	7766.46
off task	3663.14	5716.66
off task	2272.44	4421.94
off task	2292.65	10041.4
off task	1647.57	8681.18
off task	1577.2	7006.13
off task	2851.8	13486.5
off task	774.962	2546.01
off task	941.6	6414.12
off task	2894.37	3977.83
off task	3278.97	5932.51
off task	2540.52	3398.34
off task	2861.77	5935.51
off task	2904.96	1107.38
off task	5392.13	13083.9
off task	1099.48	9773.82
off task	1485.53	2100.2
off task	3650.13	9852.03
off task	3748.98	6493.98
off task	1164.77	4860.62
off task	2435.8	1396.66
off task	7269.84	11885.6
off task	3137.5	5057.95
off task	3052.12	9182.57
off task	2762.58	7177.56
off task	3119.51	3148.48
off task	2025.71	4520.4
off task	944.187	6850.7
off task	1661.44	9735.88
off task	2351.35	6079.59
off task	1798.04	2676.22
off task	2958.65	6169.1
off task	5008.07	8572.28
off task	629.733	2113.8
off task	1754.59	4715.71
off task	1855.57	3908.62
off task	1478.92	5252.64
off task	5870.63	3615.6
off task	2398.68	7817.02
off task	1366.09	9664.22
off task	2776.11	3184.17
off task	1475.41	9342.41
off task	811.571	4337.17
off task	5776.21	3474.82
off task	664.79	3073.22
off task	3020.19	12545.4
off task	2339.52	8967.87
off task	4390.81	15655.5
off task	484.584	1464.67
off task	3698.71	14147.2
off task	1989.69	2873.36
off task	1693.18	7785.68
off task	6357.9	13948.2
off task	2849.35	7102.45
off task	2482.27	13117.3
off task	1880.88	13768.8
off task	1742.5	6182.83
off task	3041.72	12727.7
off task	1223.78	1946.72
off task	3232.9	5962.67
off task	509.014	3499
off task	3508.89	5846.08
off task	4136.24	9580.83
off task	2442.45	8966.29
off task	2708.61	4835.31
off task	1142.73	7489.98
off task	2029.59	13347.4
off task	2937.22	2752.23
off task	6147.45	8704.73
off task	438.699	7046.24
off task	1767.08	9138.61
off task	1079.81	9444.88
off task	4128.98	8181.7
off task	2387.46	9357.55
off task	5226.4	10799.4
off task	1265.3	5695.44
off task	2008.89	4834.15
off task	4211.48	9049.25
off task	4792.1	5915.35
off task	3316.24	5452.67
off task	1624.51	8561.97
off task	3729.09	9955.75
off task	3601.19	9793.13
off task	2183.3	11570.5
off task	2492.17	3876.78
off task	3192.11	5993.45
off task	557.533	1891.81
off task	2104.85	5150.1
off task	1099.49	6623.81
off task	2556.7	8593.34
off task	327.02	13789.9
off task	1144.34	1228.89
off task	2253.66	6361.62
off task	689.351	8397.21
off task	2556.74	2173.26
off task	2119.82	5806.62
off task	1147.64	10580
off task	616.949	4275.03
off task	1883.74	6578.95
off task	2001.67	13842
off task	4703.8	6305.92
off task	4720.32	9956.1
off task	1054.46	15936.5
off task	988.263	11447
off task	4798.34	7678.81
off task	1690.99	1659
off task	535.383	8930.39
off task	5455.56	7269.35
off task	2367.26	8114.02
off task	805.756	1009.46
off task	2969.37	9527.64
off task	1371.29	9257.93
off task	2426.95	3812.21
off task	898.125	13692.2
off task	5738.51	5174.31
off task	2892.82	9688.88
off task	469.456	3952.99
off task	1920.31	4645.51
off task	3945.13	3341.53
off task	2216.95	3737.36
off task	2515.46	4219.49
off task	1332.81	5038.23
off task	1471.6	11333.4
off task	3657.97	8382.23
off task	459.096	7090.57
off task	1653.78	4668.9
off task	730.92	7047.08
off task	1719.67	5650.29
off task	3747.44	11523
off task	5770.32	6276.04
off task	624.792	3475.22
off task	1673.75	16795.3
off task	1458.93	11889.8
off task	2913.18	13785.7
off task	5508.96	10454.8
off task	1838.61	14338.5
off task	2953.58	4885.32
on task	4798.78	7026.97
on task	12097.2	5246.31
on task	11817.2	649.854
on task	7864.04	1882.82
on task	1911.61	4053.3
on task	4787.44	3685.51
on task	9884.3	716.834
on task	9285.99	631.41
on task	9992.84	3483.58
on task	6296.78	2402.5
on task	13790.4	13057.9
on task	8957.22	5467.5
on task	4432.05	1029.75
on task	9939.32	3319.15
on task	5839.98	4106.21
on task	5687.69	2426.45
on task	8920.7	2523.77
on task	6162.7	350.573
on task	15848.1	4600.99
on task	9687.5	1953.96
on task	8032.01	3992.98
on task	6594.28	1030.97
on task	8468.52	4991.36
on task	11396.9	5823.48
on task	1094.06	677.635
on task	4624.34	1151.71
on task	6166.08	10613.7
on task	7168.59	364.519
on task	10990.3	963.362
on task	12126.4	8275.14
on task	8108.54	1679.68
on task	15197.8	10949.1
on task	3117.4	1321.08
on task	8064.99	11301.5
on task	4300.51	851.447
on task	1980.78	285.106
on task	9259.2	3649.86
on task	7626.77	1936.03
on task	2718.17	2501.78
on task	9572.69	5434.54
on task	7616.46	1031.32
on task	5210.89	887.151
on task	7284.63	1499.19
on task	11138.8	6991.82
on task	8124.36	3081.58
on task	11960.1	7489.73
on task	7041.16	5134.51
on task	7884.63	2833.09
on task	8943.97	4375.68
on task	14294.2	7119.88
on task	2621.99	3639.03
on task	9615.14	3564.19
on task	2071.7	1918.54
on task	1351.03	1615.81
on task	11597.6	2725.68
on task	3249.55	1137.18
on task	15332.4	15283.1
on task	6160.78	2518.18
on task	6743.11	668.716
on task	5526.04	1553.4
on task	3640.31	2531.03
on task	4959.23	3524.52
on task	5777.76	2420.67
on task	1509.8	1656.04
on task	6275.47	540.58
on task	4458.51	1140.87
on task	16670.5	9598.18
on task	3332.65	3343.95
on task	6007.08	2713.84
on task	7641.65	2119.13
on task	3897.45	3363.96
on task	3291.1	2817.08
on task	4174.6	1821.53
on task	19562.8	10694.6
on task	4653.5	2334.24
on task	4698.86	1371.92
on task	9997.19	4354.19
on task	13574.4	10400.7
on task	11739.9	3320.16
on task	13348	1306.88
on task	6599.54	5896.12
on task	3791.66	2022.34
on task	9265.23	1097.55
on task	12254.7	3632.75
on task	8561.94	708.243
on task	5245.2	2538.72
on task	3115.73	2630.91
on task	3690.2	1257.03
on task	15793.6	7852.77
on task	5879.73	2258.84
on task	4714.46	873.409
on task	3118.98	2307.13
on task	7177.96	3232.16
on task	9301.91	1721.68
on task	13644.1	5737.37
on task	9474.26	1894.39
on task	7320.44	629.086
on task	9586.29	6058.12
on task	7610.31	3233.05
on task	9522.02	4074.45
on task	3710.42	1188.3
on task	12472.6	4006.93
on task	11524.1	3666.92
on task	4220.38	4331.14
on task	9029.27	6993.38
on task	8480.19	3504.18
on task	8076.23	1015.11
on task	8688.82	9796.29
on task	9256.62	2446.28
on task	9231.24	801.1
on task	11941	6403.93
on task	11442.3	4962.7
on task	19731	4812.48
on task	7990.39	4441.56
on task	15745.4	7399.1
on task	11971.8	1806.08
on task	5373.13	3592.13
on task	4381.52	2406.14
on task	12588.9	11419.5
on task	10672.6	794.522
on task	3427.98	2921.01
on task	8717.3	3081.77
on task	13102.4	11195.9
on task	10320.9	2711.81
on task	5639.94	1742.26
on task	9812.07	6013.3
on task	13947.3	1601.95
on task	5525.49	3996.61
on task	9693.37	2854.36
on task	18259	10388.9
on task	8169.33	1442.23
on task	4358.73	2674.09
on task	7327.27	4753.68
on task	2992.11	1002.44
on task	8604.62	2680.8
on task	16183.2	2701.06
on task	5138.27	981.628
on task	8919.77	851.071
on task	5850.36	1677.47
on task	3915.96	2925.56
on task	1535.4	1545.07
on task	7533.88	1785.96
on task	10823.3	9041.63
on task	15417.9	8783.55
on task	9193.43	1519.47
on task	11985.3	2021.33
on task	8747.43	448.042
on task	13169.1	6285.85
on task	12155.3	1912.3
on task	10402.7	7053.85
