# Supplementary material for: Alpha and theta peak frequency track on- and off-thoughts
Source: Commun Biol. 2022 Mar 7;5:209. doi: 10.1038/s42003-022-03146-w (PMC8901672; doi:10.1038/s42003-022-03146-w)
Supplement: Supplementary file 6 — Supplementary Data 4 [file 42003_2022_3146_MOESM6_ESM.xlsx]

## Sheet: distribution
alpha	theta	condition
-1.49361	1.19607	off-multiple
-2.90582	-0.444287	off-multiple
-0.509046	3.34089	off-multiple
-4.65965	0.510191	off-multiple
4.94454	0.518563	off-multiple
-3.52531	1.03889	off-multiple
-0.156908	-2.93724	off-multiple
-1.83389	-2.94834	off-multiple
-3.10163	-3.18622	off-multiple
-3.9198	-1.4718	off-multiple
-0.268098	0.499745	off-multiple
1.64282	-0.668097	off-multiple
0.458228	-0.0219053	off-multiple
0.255974	2.36468	off-multiple
-1.72842	-1.33801	off-multiple
-2.2676	-1.46228	off-multiple
-1.13904	-3.81598	off-multiple
-0.240038	-3.65411	off-multiple
0.231412	0.217249	off-multiple
-3.1965	0.723507	off-multiple
-3.47687	1.59062	off-multiple
-1.84187	0.976508	off-multiple
-2.87306	0.407394	off-multiple
-1.49088	-2.02749	off-multiple
-2.74855	0.17336	off-multiple
-0.525193	0.475292	off-multiple
-0.776105	0.33378	off-multiple
-1.42362	-3.16793	off-multiple
1.35397	1.9565	off-multiple
-0.0730773	-1.26291	off-multiple
2.74591	0.0299248	off-multiple
-0.0895598	-0.57282	off-multiple
1.58293	-2.18577	off-multiple
-0.477855	-2.99909	off-multiple
-0.32188	-2.82515	off-multiple
-1.86626	-1.25107	off-multiple
1.54019	-3.43477	off-multiple
0.141056	-1.93133	off-multiple
-4.15544	0.7448	off-multiple
1.76312	-1.70748	off-multiple
-0.350305	-0.87869	off-multiple
-0.168862	-0.170886	off-multiple
-1.0226	-3.30442	off-multiple
-3.07627	-3.3151	off-multiple
-3.38095	-0.0797105	off-multiple
-1.85273	-1.55362	off-multiple
-2.32701	0.500369	off-multiple
5.23273	1.91558	off-multiple
0.919855	0.231278	off-multiple
0.690021	2.21871	off-multiple
-5.56719	0.136556	off-multiple
3.97309	-3.56215	off-multiple
1.37978	-2.27625	off-multiple
-2.07363	2.33643	off-multiple
1.72029	-1.04134	off-multiple
3.23737	2.01273	off-multiple
3.93258	2.79075	off-multiple
-2.21131	-1.58293	off-multiple
1.79948	-1.73469	off-multiple
-0.0974222	1.48975	off-multiple
1.08518	-3.12493	off-multiple
-3.2474	1.00974	off-multiple
-5.25329	1.5376	off-multiple
-0.813694	2.55628	off-multiple
0.16405	-1.39858	off-multiple
-0.612068	0.426594	off-multiple
-1.67456	2.2689	off-multiple
0.0842509	1.27145	off-multiple
-1.13592	-0.796213	off-multiple
-0.651915	0.0758266	off-multiple
2.83893	-2.4991	off-multiple
-0.0642317	-1.1504	off-multiple
-4.73427	-2.44461	off-multiple
2.3789	0.0570002	off-multiple
0.632394	-0.0849242	off-multiple
4.92652	-2.09673	off-multiple
0.493228	-1.739	off-multiple
2.05214	-1.15443	off-multiple
-1.09254	1.02923	off-multiple
-1.07423	-0.159763	off-multiple
2.97531	-1.0203	off-multiple
3.19668	-1.28489	off-multiple
-4.38091	0.24509	off-multiple
3.78198	2.7692	off-multiple
-3.40508	1.21526	off-multiple
-0.477075	0.680312	off-multiple
-1.0605	-0.088011	off-multiple
-0.487128	1.90194	off-multiple
-1.93744	-0.297901	off-multiple
3.09551	2.32026	off-multiple
1.01258	0.295757	off-multiple
2.61627	0.199963	off-multiple
3.26403	1.96019	off-multiple
-0.909545	-1.72994	off-multiple
-2.56241	-0.93139	off-multiple
1.63348	-3.37198	off-multiple
-0.115996	-3.24947	off-multiple
0.965716	0.0261915	off-multiple
-1.29241	0.251819	off-multiple
-5.50199	-0.208714	off-multiple
-1.58034	2.12236	off-multiple
-0.654469	-1.22493	off-multiple
-1.07877	-2.38011	off-multiple
-0.288836	-0.273584	off-multiple
-2.85825	-1.21362	off-multiple
0.356051	1.21781	off-multiple
-1.68045	3.2741	off-multiple
0.127431	-2.03412	off-multiple
1.04756	0.401543	off-multiple
-1.28246	1.04997	off-multiple
1.46772	1.64586	off-multiple
2.82604	-0.282472	off-multiple
1.50993	-0.155494	off-multiple
0.957661	0.329869	off-multiple
3.14436	3.06205	off-multiple
-1.16162	1.3865	off-multiple
2.4997	-2.81062	off-multiple
0.0236902	4.35666	off-multiple
0.747781	-0.763577	off-multiple
-5.101	-1.5147	off-multiple
-2.19536	2.6091	off-multiple
-5.24209	2.79878	off-multiple
-0.378931	-1.04356	off-multiple
0.0691801	-1.98489	off-multiple
-1.57024	1.75816	off-multiple
-2.2513	-2.77617	off-multiple
-5.28867	4.09466	off-multiple
-1.01977	-2.46423	off-multiple
0.929975	1.25624	off-multiple
1.98941	-0.840746	off-multiple
1.3298	0.269948	off-multiple
0.124408	0.107553	off-multiple
0.0717133	1.40671	off-multiple
1.39675	2.12571	off-multiple
2.16352	-0.80539	off-multiple
-2.39584	-2.1321	off-multiple
0.284122	0.23289	off-multiple
0.113139	2.16539	off-multiple
-1.69489	-0.720701	off-multiple
0.683383	-0.936733	off-multiple
2.16707	-0.0324706	off-multiple
3.44267	-1.15162	off-multiple
1.19892	-1.80946	off-multiple
0.034763	-0.625962	off-multiple
-0.921089	-0.649723	off-multiple
-3.05251	2.65228	off-multiple
-3.50486	1.81089	off-multiple
-2.57539	0.858233	off-multiple
-0.291297	-0.216674	off-multiple
-1.84744	1.63741	off-multiple
-4.18743	-0.480879	off-multiple
-1.04806	2.04393	off-multiple
-0.289087	-3.22161	off-multiple
-3.41092	-2.51199	off-multiple
2.66804	0.82898	off-multiple
-4.74362	3.74294	off-multiple
1.04874	-1.24736	off-multiple
-5.30163	1.25952	off-multiple
3.80757	-0.837698	off-multiple
-0.918045	1.17339	off-multiple
0.957647	1.52974	off-multiple
1.05841	-0.384698	off-multiple
-5.1959	0.265744	off-multiple
0.0705267	-0.767585	off-multiple
2.08168	0.83751	off-multiple
-1.92104	-1.23102	off-multiple
-0.554264	1.50881	off-multiple
1.67532	-0.533642	off-multiple
0.112179	0.695642	off-multiple
-2.41116	1.09368	off-multiple
1.58013	-2.37189	off-multiple
0.770609	-4.42004	off-multiple
2.9355	2.04783	off-multiple
0.306296	-0.147349	off-multiple
2.31964	0.505651	off-multiple
-1.25296	-0.590077	off-multiple
1.75945	0.217865	off-multiple
0.797022	-1.63713	off-multiple
1.75036	0.476248	off-multiple
0.541947	-1.56266	off-multiple
-2.45308	-3.22752	off-multiple
1.31467	-1.33029	off-multiple
-2.7431	-0.739595	off-multiple
-4.33226	2.14868	off-multiple
2.92871	1.0443	off-multiple
-0.280665	-0.310982	off-multiple
5.11946	1.61465	off-multiple
-1.50142	-0.0230341	off-multiple
2.9437	1.22114	off-multiple
-0.616855	-3.48086	off-multiple
-1.43181	1.86912	off-multiple
0.233306	-1.72778	off-multiple
3.42171	-0.575571	off-multiple
1.19708	-0.706357	off-multiple
-0.104441	0.931081	off-multiple
-1.64774	-4.0029	off-multiple
0.911115	-2.23774	off-multiple
-2.49051	2.38691	off-multiple
-1.25962	-0.772877	off-multiple
-2.67321	1.70834	off-multiple
0.0595074	0.728198	off-multiple
0.120297	-2.87641	off-multiple
-2.11652	1.2757	off-multiple
-2.44307	0.410342	off-multiple
3.2277	-0.406751	off-multiple
-0.293422	0.313857	off-multiple
-2.10671	-0.610739	off-multiple
0.201885	1.81836	off-multiple
2.36617	0.609451	off-multiple
-4.07014	0.587278	off-multiple
-0.59517	1.38912	off-multiple
2.77053	1.52616	on-single
2.07027	-2.11677	on-single
0.424183	0.70792	on-single
-3.37223	-2.88062	on-single
0.596916	-1.42601	on-single
0.459975	-1.03365	on-single
-0.670161	0.488238	on-single
2.63251	-0.751414	on-single
-1.70362	-2.21394	on-single
1.9576	-1.31409	on-single
2.6455	0.134676	on-single
-3.53727	1.41065	on-single
1.06135	0.394092	on-single
4.16781	0.0323621	on-single
1.05817	-2.80358	on-single
0.106667	0.943711	on-single
3.18707	-2.79759	on-single
-0.36006	0.451962	on-single
-3.5075	0.577335	on-single
0.723719	-1.54123	on-single
-2.11438	2.21982	on-single
-0.383107	1.16142	on-single
3.44495	-1.39151	on-single
-1.79544	-0.938155	on-single
0.593515	-1.90528	on-single
2.63088	0.155099	on-single
3.03926	-1.90103	on-single
0.201102	-0.585347	on-single
-1.44776	0.214693	on-single
1.78346	-1.32102	on-single
-2.62896	-1.08946	on-single
1.66916	-3.19727	on-single
0.5799	-3.40789	on-single
-2.23898	1.31252	on-single
1.46017	-3.3238	on-single
4.2263	-2.7412	on-single
-3.16854	-1.15492	on-single
-1.76948	-0.350431	on-single
2.91556	0.677297	on-single
4.58167	-1.40726	on-single
4.07411	2.63191	on-single
0.434514	-0.611526	on-single
1.06032	2.15067	on-single
-1.14798	-0.803488	on-single
-0.0982187	-0.51341	on-single
1.33488	1.41101	on-single
4.20075	-1.67129	on-single
3.1185	-1.23604	on-single
1.06311	-2.31749	on-single
-0.613964	0.108326	on-single
0.411048	-3.8159	on-single
2.8893	-2.6986	on-single
0.436201	-4.22151	on-single
0.609814	-1.92622	on-single
1.11315	3.38098	on-single
-1.23769	1.0647	on-single
0.938735	-1.18383	on-single
-0.584561	-0.0605201	on-single
0.993008	0.699651	on-single
0.951734	-0.881866	on-single
-0.614005	-2.69139	on-single
2.32995	-4.01416	on-single
0.669672	-3.43759	on-single
4.20623	-2.40906	on-single
-0.577609	2.61888	on-single
2.27117	-0.822729	on-single
-0.225391	0.289111	on-single
1.72638	-1.54114	on-single
3.77639	-2.18315	on-single
0.539285	0.189784	on-single
-0.55231	-0.837043	on-single
-0.950728	1.42002	on-single
0.707676	-1.01332	on-single
0.763251	-1.5445	on-single
-1.54734	-2.56839	on-single
-0.222744	1.5776	on-single
-0.138705	-2.04889	on-single
1.83632	-2.29247	on-single
1.05434	0.549617	on-single
0.651743	3.50931	on-single
-1.66393	1.23305	on-single
1.89687	-1.28872	on-single
3.23895	3.48081	on-single
1.29423	-2.77517	on-single
2.40094	-0.720566	on-single
-1.28667	-1.7568	on-single
-2.68656	0.803107	on-single
-1.99628	0.0407321	on-single
2.86416	-0.431539	on-single
0.406351	-0.528825	on-single
1.22379	-0.819866	on-single
5.86321	-2.20637	on-single
1.60369	-0.795955	on-single
2.21359	0.0914236	on-single
-4.43934	-0.303914	on-single
-1.5917	0.511695	on-single
-2.22667	1.35104	on-single
0.198713	-1.66746	on-single
-0.855059	2.2659	on-single
1.71371	-0.583068	on-single
1.70064	-0.958063	on-single
0.89087	-1.30828	on-single
1.70899	0.294584	on-single
0.919356	-0.818159	on-single
-0.567399	-3.9672	on-single
-0.919652	1.24975	on-single
-0.230188	3.94798	on-single
-3.30738	0.0425483	on-single
-2.4186	-1.02937	on-single
1.59647	1.30595	on-single
2.34253	-3.73039	on-single
2.79456	0.773574	on-single
-3.3415	-1.22807	on-single
-2.86082	-0.502531	on-single
-2.41839	-1.84312	on-single
0.617115	0.718691	on-single
-0.066616	-0.00831212	on-single
1.211	-1.57282	on-single
1.78426	0.199004	on-single
-5.18948	0.136379	on-single
-1.28413	-0.940449	on-single
-2.21082	1.04511	on-single
2.74827	0.116092	on-single
-1.11053	-1.15843	on-single
1.05081	-1.12538	on-single
1.55768	-1.05748	on-single
3.56311	-4.00531	on-single
2.82407	-0.674597	on-single
0.702358	1.33174	on-single
-2.79149	-0.20938	on-single
1.03194	1.50899	on-single
0.212338	-3.41596	on-single
0.748388	3.09698	on-single
-3.19911	-1.4466	on-single
2.67724	-0.948013	on-single
-4.50771	0.621648	on-single
-1.68305	0.145968	on-single
-3.82546	0.678004	on-single
1.1337	-1.70039	on-single
1.79022	0.747508	on-single
-0.0366137	0.773324	on-single
-1.86827	-1.83013	on-single
0.550311	2.152	on-single
-0.300177	0.850744	on-single
1.05465	-2.05009	on-single
-1.59231	-0.0973297	on-single

## Sheet: entropy
off-multiple	on-single
4.29874	3.99102
4.34561	3.96636
4.34103	4.15749
4.31243	4.09403
4.28367	4.12529
4.17529	4.02983
4.321	4.16304
4.18622	4.06581
4.17689	4.12289
4.14199	4.15993
4.19561	4.19089
4.31596	4.26235
4.37342	3.98853
4.05021	4.04829
4.15508	4.12562
4.20346	4.11002
4.17884	4.12862
4.16397	3.96214
4.27201	4.12091
4.19767	4.14437
4.24362	4.1954
4.24418	4.1416
4.15506	4.02535
4.2927	4.06323
4.16541	4.12711
4.16645	4.12544
4.29218	3.89415
4.21064	4.02076
4.38513	4.07344
4.25042	4.1572
4.24314	4.16859
4.2715	4.06719
4.31694	4.05967
4.29785	3.97382
4.16368	4.20093
4.25541	4.12956
4.18278	4.00619
4.20593	4.24408
4.13538	4.09769
4.24409	4.23308
4.18817	4.11341
4.20463	4.18832
4.06783	4.06362
4.31942	4.09745
4.15757	4.19511
4.27173	4.08953
4.1176	4.12671
4.18114	4.02797
4.02315	3.93998
4.2705	4.04639
4.13196	4.11428
4.16633	4.0973
4.26414	4.04115
4.12905	4.04687
4.28383	4.18231
4.36267	3.9656
4.21481	4.08609
4.20218	4.14008
4.22726	4.13804
4.26414	4.17379
4.22496	4.04137
4.08705	4.14944
4.24526	4.19914
4.21802	4.12092
4.16677	4.09065
4.27376	4.1573
4.21702	4.10338
4.13898	4.00652
4.12162	4.01576
4.30245	4.02299
4.18637	4.20942
4.35496	4.15644
4.34732	3.90182
4.25482	4.0653
4.14675	4.08374
4.31784	3.92413
4.23607	4.13373
4.27563	3.97779
4.14125	4.03482
4.33185	4.13103
4.26868	4.11883
4.22505	4.02767
4.28367	4.13506
4.2174	4.16817
4.2272	4.08174
4.18778	4.15772
4.28465	3.98297
4.33101	3.98935
4.27739	4.17842
4.15578	4.1421
4.27304	4.25376
4.22371	4.11193
4.29941	4.12652
4.33301	4.09696
4.29375	4.00402
4.33242	4.03574
4.28652	4.17875
4.26149	4.09739
4.25619	4.06302
4.21431	4.03391
4.16804	4.08559
4.23587	3.81535
4.10733	4.05799
4.21487	4.1011
4.26249	4.06251
4.13253	4.08925
4.23315	4.0527
4.33686	4.05016
4.31279	3.95804
4.29008	4.08234
4.33952	4.03911
4.27188	4.1415
4.28188	4.03068
4.32476	4.16735
4.23091	4.06104
4.28463	4.00215
4.26263	4.08404
4.27769	4.16059
4.21872	4.18018
4.21187	4.17716
4.09648	4.12063
4.21159	4.11519
4.19802	3.95669
4.15498	4.07245
4.3181	4.15253
4.17143	4.13846
4.37726	4.07181
4.29428	4.08997
4.18868	4.12681
4.26611	4.09192
4.22804	4.11272
4.30039	4.1034
4.34135	4.1061
4.2193	4.11854
4.24468	3.95256
4.21174	4.02913
4.20175	4.09161
4.31091	4.15407
4.14909	3.87439
4.1709	4.10231
4.23006	4.07838
4.14559	4.12098
4.30751	4.03502
4.25167	4.10148
4.25335	4.10689
4.23849	3.98677
4.26408	4.07231
4.25786	4.34038
4.02799	4.02904
4.14576	4.21614
4.39574	4.10989
4.26016	4.13554
4.25478	4.11852
4.18822	4.11604
4.17324	4.1737
4.32581	4.10004
4.21935	4.07769
4.29575	4.04631
4.26821	4.08863
4.26637	4.14166
4.25113	4.07707
4.25754	4.10504
4.23193	4.05933
4.3041	4.10185
4.27012	4.02668
4.30739	4.03098
4.20985	4.16316
4.21876	3.95002
4.25525	4.08893
4.28442	3.97545
4.13244	4.08858
4.18672	4.11135
4.32999	4.15493
4.28939	4.14619
4.25164	3.96851
4.2733	4.05879
4.02519	4.10469
4.20655	4.15911
4.20652	4.00749
4.13766	4.16288
4.27148	4.19822
4.25853	4.00114
4.27704	4.05266
4.20151	4.14429
4.25859	4.16309
4.13737	4.16112
4.41999	4.04223
4.33653	4.15433
4.37467	4.15288
4.19325	4.1707
4.30155	4.14123
4.28358	4.00729
4.1716	4.05327
4.2289	4.06889
4.10018	4.10853
4.27897	4.09349
4.26178	4.183
4.3183	3.98306
4.20014	4.112
4.19039	4.0535
4.28818	4.04273
4.23315	4.01266
4.20926	4.08623
4.12517	3.98492
4.21127	4.02558
4.20782	4.15828
4.29758	4.06865
4.21333	3.99864
4.16158	4.23658
4.12061	4.12322
4.34799	4.028
4.3285	4.03484
4.31921	4.05922
4.31048	4.10998
4.29386	4.02404
4.21	4.1221
4.17997	4.04341
4.23829	4.05964
4.36723	4.20574
4.20283	4.01606
4.22482	4.00859
4.039	4.09036
4.21543	4.0922
4.34428	4.14125
4.29121	4.16985
4.27609	4.14317
4.23582	4.09539
4.32838	4.01544
4.35339	4.06345
4.23696	4.08924
4.23262	4.05638
4.191	4.21737
4.32076	4.0572
4.28599	3.95684
4.3049	4.09832
4.29696	4.10221
4.08956	4.08525
4.10924	4.1632
4.30236	4.08513
4.11029	4.06176
4.14059	4.21601
4.24691	4.01766
4.30099	4.05125
4.21651	4.12658
4.22286	4.12039
4.21418	4.11739
4.17976	4.02989
4.21603	4.13063
4.29335	4.05814
4.32475	4.2323
4.27474	3.98737
4.15114	3.95484
4.41255	4.07706
4.13979	4.08319
4.23916	4.09151
4.191	4.18283
4.2297	4.18066
4.23759	4.10814
4.2134	4.01053
4.24173	4.16564
4.17367	4.11651
4.24448	3.95831
4.31772	4.16031
4.3291	4.0572
4.28618	4.14473
4.17103	3.92074
4.29446	4.02192
4.30939	4.1073
4.28494	4.13978
4.19175	4.1236
4.25496	4.12411
4.22632	4.10067
4.15228	4.011
4.20579	4.18962
4.25438	3.98583
4.26086	3.95967
4.21836	4.23083
4.28919	4.17244
4.26662	4.12765
4.23429	4.1959
4.2216	4.02118
4.21816	4.04811
4.26664	4.16562
4.32077	4.10607
4.16112	4.11008
4.23418	4.07297
4.19618	4.11442
4.25367	4.18155
4.25855	4.17302
4.34147	4.06858
4.20057	4.00683
4.25749	4.01328
4.29229	3.80358
4.31555	4.01797
4.36729	4.06123
4.21061	3.8674
4.19375	4.19155
4.22683	4.16355
4.21065	4.07702
4.34509	4.15685
4.09887	4.00571
4.31289	4.21638
4.24452	3.96797
4.10003	4.18076
4.16212	4.06158
4.24371	4.12597
4.36496	4.01394
4.14598	4.06537
4.23636	4.12552
4.26828	3.95054
4.28202	4.11949
4.33446	4.12174
4.25214	3.97808
4.28654	4.0363
4.12886	4.06761
4.2244	4.21478
4.33781	3.98584
4.3202	4.1586
4.282	4.04975
4.24201	4.17043
4.25385	4.16187
4.18831	4.18307
4.25814	4.04302
4.29151	4.03703
4.11639	4.03904
4.27682	4.11573
4.17084	4.0277
4.30652	4.08457
4.36479	4.00364
4.1688	4.10703
4.30572	4.17829
4.28108	4.19579
4.36157	4.0538
4.22474	4.21596
4.24278	3.9873
4.16251	3.97596
4.07987	4.04721
4.19744	4.22471
4.11849	3.97827
4.25765	4.11491
4.26206	4.24917
4.29716	4.17753
4.29068	4.18702
4.41041	4.177
4.21236	4.03303
4.24432	4.11515
4.2911	4.07206
4.20055	4.08488
4.41053	4.02212
4.25124	4.29197
4.13263	4.08199
4.32292	4.16118
4.11924	4.09741
4.22369	4.13932
4.38206	4.14155
4.0949	4.14523
4.15639	4.00477
4.10574	4.06528
4.29971	3.9305
4.37124	4.06348
4.34256	4.0599
4.28901	4.11827
4.21911	4.12457
4.41895	4.17034
4.26072	4.22994
4.24428	4.07691
4.2336	4.04182
4.14734	4.24181
4.26052	4.11115
4.29365	4.09855
4.17048	4.01667
4.27785	3.98745
4.15544	4.01327
4.26653	4.10124
4.31903	4.08359
4.18484	4.01825
4.26617	4.10201
4.22734	4.08492
4.26569	4.00221
4.30363	4.04585
4.21972	4.00272
4.21627	3.95801
4.20617	4.05097
4.19643	4.06158
4.37926	4.11717
4.29178	4.13514
4.33844	4.11524
4.23531	3.85548
4.2115	4.21499
4.16507	4.03382
4.39303	3.98206
4.09576	4.01726
4.22053	4.12357
4.15201	4.09414
4.1101	4.00879
4.34251	4.15953
4.12837	4.07504
4.25101	4.09657
4.21266	4.01843
4.26214	4.07708
4.21614	4.15902
4.30244	4.01867
4.02934	4.06969
4.20709	4.14827
4.0514	4.08182
4.29617	4.02373
4.21072	4.14865
4.25242	4.03112
4.24838	3.9268
4.19713	4.17628
4.22696	4.10171
4.31284	4.12978
4.244	4.08847
4.1718	4.1491
4.26526	4.14828
4.20285	4.02186
4.26508	4.01378
4.16586	4.02195
4.30011	3.99274
4.27554	4.13895
4.3052	4.14705
4.22637	4.09794
4.32876	4.10445
4.23955	4.08237
4.31058	4.01337
4.19028	4.12737
4.24967	4.04824
4.33598	4.09817
4.3356	4.21703
4.3572	4.10028
4.26095	3.99175
4.24528	4.07936
4.30256	4.16085
4.26503	4.03978
4.27191	4.0988
4.11129	3.96724
4.34553	4.18121
4.2067	4.18673
4.26215	4.08918
4.343	4.17014
4.19455	4.10043
4.13978	4.0319
4.19428	4.16045
4.33413	4.15495
4.24562	4.18169
4.33218	4.19182
4.38353	4.10297
4.20135	4.09085
4.13656	4.13121
4.23156	4.10908
4.30711	4.10187
4.28243	4.20488
4.08271	4.06959
4.2833	4.17429
4.15388	4.09025
4.2404	4.10794
4.24304	4.07456
4.14355	4.18576
4.19843	3.89431
4.17295	3.93853
4.21844	4.062
4.17174	4.11084
4.29681	3.99728
4.17359	4.10271
4.2317	4.13347
4.17288	4.06203
4.18998	4.11127
4.22836	4.13265
4.22407	3.96534
4.26084	4.14089
4.18503	3.99896
4.22917	4.07445
4.09761	4.19144
4.31637	4.03515
4.28839	4.13065
4.14508	4.06856
4.18885	4.13406
4.23903	4.09984
4.22987	3.95148
4.10606	3.99657
4.35819	4.16666
4.17908	4.05384
4.20038	4.21773
4.23684	3.91367
4.20753	4.12196
4.27677	4.22054
4.20402	4.14493
4.2799	4.19352
4.26789	4.0088
4.25012	4.01797
4.24014	4.03291
4.26189	4.00585
4.27455	3.99735
4.19653	3.99864
4.30072	4.11157
4.25466	4.13165
4.22835	4.19408
4.17948	3.96951
4.31802	4.11924
4.28909	3.96239
4.16407	4.12824
4.37167	3.98807
4.20823	4.09389
4.22649	4.18266
4.17056	3.90033
4.18648	4.07066
4.19553	4.14181
4.27995	3.96206
4.15559	4.2038
4.34415	4.13916
4.23589	4.08196
4.3128	3.99446
4.30172	4.27501
4.32179	3.93927
4.17181	4.07491
4.23659	4.15393
4.38645	3.98331
4.20822	3.96388
4.24147	4.17735
4.24369	4.14152
4.32185	4.03248
4.20498	4.13378
4.08057	4.22462
4.22511	4.13513
4.28672	4.13157
4.27069	3.97394
4.25419	3.97589
3.9928	4.14083
4.17359	4.05819
4.36005	4.00427
4.20443	4.11109
4.22996	4.09553
4.19849	3.94981
4.30129	4.08383
4.18785	4.0522
4.2408	4.03617
4.09522	4.04821
4.19385	4.08547
4.28739	4.08184
4.28109	4.11994
4.20428	4.15587
4.32008	3.95952
4.27945	4.039
4.32483	4.15175
4.19668	3.91584
4.12166	4.10303
4.32902	4.15254
4.39609	4.108
4.30407	4.09281
4.22923	4.06423
4.19274	4.12603
4.23005	4.05778
4.22	4.07431
4.2763	4.12378
4.14764	4.0532
4.20781	4.14892
4.20871	3.9858
4.34027	4.11822
4.22454	4.19284
4.37756	4.08159
4.24514	4.01847
4.2231	4.02405
4.17142	4.04224
4.34964	4.13947
4.28096	4.0313
4.36462	4.07018
4.30422	4.06379
4.30554	4.02368
4.22655	4.07507
4.27654	4.08286
4.15708	4.0562
4.22062	4.03239
4.3337	4.09803
4.30239	4.14801
4.2319	4.02871
4.26542	4.17715
4.3224	4.14943
4.12823	4.00421
4.08438	4.19941
4.25117	4.09995
4.24907	4.07463
4.36864	4.07932
4.2078	4.24856
4.14637	4.08192
4.19625	4.19747
4.28258	4.14768
4.2395	4.2393
4.31834	3.92509
4.3006	4.10513
4.23814	4.14738
4.37112	4.07958
4.29286	4.08037
4.24732	4.08584
4.1501	4.07431
4.20852	4.07677
4.27389	4.0494
4.23173	4.03674
4.34166	4.02878
4.26062	4.14543
4.30259	4.11718
4.15513	3.99966
4.35712	4.14654
4.29191	3.97066
4.20865	3.90245
4.32273	4.10679
4.29867	4.14634
4.17523	4.00992
4.26408	4.15508
4.26331	4.05605
4.31569	4.03277
4.29425	4.07842
4.14308	4.22957
4.25777	4.0449
4.28789	3.97917
4.31063	4.09362
4.21235	4.00885
4.11965	4.09556
4.13251	4.1108
4.37292	4.10284
4.14372	4.06826
4.18526	4.17233
4.25172	4.2404
4.21274	4.12104
4.21011	4.15083
4.12345	4.10362
4.28672	4.21107
4.17568	4.11665
4.20491	4.17373
4.38913	4.09777
4.28475	4.0379
4.36341	4.01221
4.30898	4.0656
4.2086	4.13513
4.23632	4.09805
4.24716	4.14514
4.18516	4.03037
4.42571	4.06136
4.27717	3.97288
4.12279	4.26801
4.25029	4.00147
4.22805	4.04054
4.25383	4.02934
4.28027	4.03731
4.19401	4.1986
4.2267	4.0319
4.22694	4.11611
4.25624	3.97681
4.26674	4.10431
4.33264	4.14703
4.22219	4.07783
4.16921	4.06483
4.1807	3.99703
4.20003	4.05036
4.24958	4.03211
4.23462	4.04598
4.27156	4.1685
4.25846	4.04739
4.16858	4.10643
4.31323	4.02858
4.10799	4.04465
4.33299	4.10403
4.24974	4.04892
4.30166	4.04942
4.15988	4.12936
4.18849	4.03113
4.37176	4.0575
4.23428	4.08087
4.24927	4.03918
4.25631	4.15781
4.18866	4.16342
4.17815	4.11658
4.24078	4.0056
4.09204	3.99487
4.2433	4.2707
4.24476	4.11765
4.26008	3.99695
4.31716	4.12931
4.21765	3.97454
4.14513	4.14286
4.21798	4.04406
4.19207	4.23933
4.41168	4.05194
4.20568	3.99419
4.29507	4.13507
4.204	4.10689
4.24666	4.22232
4.2081	4.11425
4.20026	4.06802
4.35157	3.9728
4.24927	3.96956
4.17574	4.11645
4.15491	4.15084
4.30296	4.02005
4.1629	4.10718
4.12815	4.02449
4.24132	4.11831
4.20532	4.13148
4.22218	4.09443
4.38232	3.95919
4.2535	4.06304
4.2431	4.12719
4.34925	4.0234
4.33307	4.13753
4.14222	4.06332
4.24218	4.16569
4.25974	4.13576
4.31108	4.13692
4.17678	4.21542
4.16093	4.07954
4.25209	4.1081
4.36898	3.9977
4.21887	4.21366
4.27831	4.1362
4.24212	4.22633
4.14123	4.20209
4.21744	4.27124
4.1113	4.14334
4.30384	4.02393
4.18517	4.00887
4.22578	4.14668
4.30776	4.25154
4.2102	3.98881
4.20167	3.97861
4.22112	4.11286
4.191	4.05062
4.23337	4.05875
4.1189	3.92549
4.18	4.10139
4.29593	4.11524
4.34789	4.14973
4.11926	4.17532
4.37887	3.99735
4.39467	3.96836
4.21432	4.02428
4.2565	4.14044
4.21326	4.01686
4.29132	4.08652
4.17532	4.16427
4.27055	4.10988
4.162	4.15036
4.10937	4.25512
4.30359	4.02142
4.32223	4.00313
4.21763	4.04968
4.26857	4.08843
4.3606	4.06374
4.3247	4.1126
4.20859	3.93155
4.34621	4.07153
4.18913	4.15543
4.29664	4.04125
4.30887	4.24944
4.23445	4.09284
4.35805	3.99484
4.1352	4.08614
4.04676	4.00975
4.23924	4.11278
4.20809	3.98713
4.22676	4.14769
4.28606	4.00628
4.19375	4.13427
4.26058	4.11425
4.21775	4.07005
4.18924	4.09187
4.13791	4.13995
4.21772	4.23922
4.11335	4.18975
4.33686	4.14831
4.38952	3.99248
4.15895	4.15527
4.26191	4.19846
4.29074	4.10061
4.36133	4.16563
4.15345	4.01884
4.24002	4.11389
4.11116	4.07951
4.29821	4.09211
4.352	4.02175
4.14327	4.04357
4.17949	4.01249
4.32398	4.05102
4.22938	4.02155
4.21188	4.15639
4.26249	4.097
4.19489	4.15295
4.27957	4.0366
4.25479	4.14853
4.21763	4.0958
4.21957	4.12831
4.11797	3.87525
4.22745	4.02786
4.15548	4.11459
4.2173	4.16975
4.28581	4.03722
4.33073	4.06925
4.12645	4.03617
4.27728	4.00759
4.18058	4.12401
4.28447	4.0141
4.3142	4.11475
4.24406	4.1197
4.26962	4.08588
4.14461	4.06391
4.29911	4.12609
4.29575	3.97936
4.19621	4.06299
4.24902	4.16573
4.22578	4.1219
4.30809	4.09449
4.1611	4.10382
4.23384	4.07812
4.18679	4.26897
4.32946	3.97905
4.22328	4.05016
4.23794	4.05692
4.1545	4.03054
4.32694	4.05183
4.1868	3.89016
4.2314	4.00551
4.27845	4.03247
4.2191	4.21587
4.24301	4.06935
4.30957	4.04681
4.23245	4.06763
4.31916	4.08708
4.14682	4.22574
4.34685	4.06884
4.37091	4.17607
4.26043	4.12898
4.24288	4.03329
4.20869	4.01082
4.21104	4.12807
4.30078	4.11052
4.28969	4.11686
4.35496	4.19487
4.15018	4.12686
4.24856	4.03132
4.28942	4.02174
4.35755	4.19051
4.2721	4.09115
4.46909	4.16728
4.15815	4.05164
4.11253	4.10666
4.37165	3.98439
4.28172	4.08621
4.34777	4.05735
4.34392	4.07833
4.36256	3.97627
4.15075	4.04998
4.14804	4.05647
4.14594	4.09868
4.11789	4.03245
4.17479	4.15713
4.37727	4.01592
4.20792	3.92637
4.21867	4.14923
4.23527	4.19925
4.11589	3.91881
4.31018	4.13602
4.20223	3.96451
4.2538	4.18064
4.17322	3.98347
4.21652	4.06908
4.17051	4.09506
4.11836	4.12944
4.36719	3.97305
4.29399	4.15903
4.09555	4.01881
4.23453	4.03134
4.22031	4.03891
4.21997	4.03609
4.29367	4.05922
4.24925	4.14683
4.28212	4.14409
4.28556	4.17417
4.28002	4.0792
4.26444	4.0022
4.30603	4.13296
4.28632	4.06769
4.2021	4.03139
4.27017	4.01644
4.18303	4.00553
4.27342	4.05202
4.1616	4.24676
4.20718	4.10413
4.29206	3.9695
4.2605	4.17929
4.18175	4.14832
4.2288	4.15144
4.24116	4.06904
4.21871	4.23987
4.16453	4.02218
4.38973	4.11574
4.13684	4.01998
4.29513	4.14257
4.23922	4.04061
4.22746	4.11641
4.2803	4.00077
4.27096	4.03623
4.21697	4.11102
4.35545	4.07147
4.32101	4.09713
4.25983	4.08412
4.27479	4.13527
4.25787	3.99823
4.35608	4.10368
4.19043	4.08561
4.24851	4.09385
4.30021	4.10632
4.15981	4.13394
4.2111	4.12885
4.27171	4.15224
4.24328	4.00504
4.2315	4.04488
4.26987	4.11565
4.15572	4.03771
4.23749	4.03726
4.29965	3.98435
4.2309	3.96041
4.21221	3.99206
4.15179	4.17908
4.25384	4.19487
4.46785	3.9676
4.21442	4.08784
4.17166	4.12097
4.22479	4.08035
4.2074	4.0713
4.33978	4.08365
4.18859	4.01893
4.17974	3.94965
4.20465	4.09859
4.30292	4.234
4.3505	4.13647
4.25884	4.13956
4.28085	4.04561
4.22667	4.18445
4.19974	4.0758
4.28444	4.07807
4.21685	4.0152
4.15717	4.0437
4.2906	4.09624
4.45739	4.05152
4.24757	4.11329
4.29814	4.00561
4.23174	4.18766
4.12554	4.08693
4.21645	4.09733
4.24669	4.04962
4.15639	4.08146
4.17326	4.22572
4.2704	4.15514
4.20181	4.04219
4.11002	4.1339
4.31115	4.17472
4.24838	4.17697
4.18657	4.17863
4.24484	4.06041
4.10167	4.19199
4.3129	4.11081
4.0592	4.01145
4.32335	4.01994
4.22823	3.98664
4.29691	4.15082
4.25855	4.0094
4.38805	4.19647
4.38101	4.1986
4.33444	4.02007
4.29409	4.12756
4.20389	4.22317
4.29017	4.05568
4.20452	4.15689
4.35115	4.16854
4.30001	4.04775
4.29233	4.06415
4.26307	4.20047
4.22491	4.13123
4.26241	4.11235
4.30276	4.08936
4.22317	4.14754
4.21577	4.08484
4.1645	4.04531
4.08384	4.18777
4.24849	4.13804
4.37347	4.16388
4.11935	4.21378
4.12794	4.1244
4.36263	4.0608
4.23693	3.95452
4.20268	4.13839
4.19618	4.15679
4.22967	4.20389
4.31693	4.16553
4.20707	4.0099
4.29891	4.019
4.17491	4.05076
4.37248	4.09805
4.18736	4.13734
4.264	3.90067
4.32119	4.1246
4.25936	4.15631
