# Supplementary material for: Alpha and theta peak frequency track on- and off-thoughts
Source: Commun Biol. 2022 Mar 7;5:209. doi: 10.1038/s42003-022-03146-w (PMC8901672; doi:10.1038/s42003-022-03146-w)
Supplement: Supplementary file 7 — Supplementary Data 5 [file 42003_2022_3146_MOESM7_ESM.xlsx]

## Sheet: CR probe1
off task	on task
15	14
15	13
15	15
15	14
15	15
15	15
13	14
15	14
15	13
15	15
15	15
11	14
13	15
14	15
15	15
15	13
15	15
14	15
15	15
15	15
15	15
14	15
15	15
13	14
14	14
15	11
12	15
14	12
14	14
14	15
14	15
13	13
15	14
12	14
15	15
15	14
15	15
15	15
14	14
15	15
15	15
15	15
15	15
14	15
15	15
15	15
15	12
15	14
14	13
13	14
15	14
15	15
13	15
15	15
15	15
14	14
15	15
12	14
14	14
15	14
15	15
14	12
15	15
14	15
14	14
15	15
14	15
15	12
13	15
14	13
14	14
14	13
15	13
15	15
12	14
14	15
13	15
14	15
15	12
15	12
15	12
13	0
14	15
15	14
12	14
15	14
14	15
15	15
14	14
15	15
15	15
11	15
15	15
15	15
15	15
15	14
15	15
15	14
15	15
15	14
15	14
15	14
15	15
15	15
13	15
15	13
15	14
12	15
14	14
15	15
15	15
15	15
14	14
13	14
14	14
11	15
14	15
13	14
14	15
12	14
13	15
15	15
13	14
15	15
13	15
14	13
15	13
14	15
15	12
14	14
15	2
15	5
15	10
14	14
15	13
15	14
15	15
15	14
15	14
15	15
15	14
15	14
14	14
15	15
15	14
14	15
0	13
0	14
0	14
0	13
0	15
0	15
0	0
0	0
0	0
0	15
0	15
0	15
15	15
15	15
15	14
12	14
13	14
14	14
14	15
14
15
15
15
14
15
14
15
14
14
13
14
13
14
15
15
15
13
0
0
0
0
0
0
0
0
0
0
0
15
14
14
15
15
12
15
15
15
12
14
15
14
15
15
14
15
14
14
15
15
15
14
14
11
14
13
13
15
13
11
14
14
15
11
8
0
12
14
12
15
11
14
15
15
14
15
15
15
15
15
15
14
13
14
14
14
14
15
12
14
15
15
15
15
15
15
15
0
0
0
0
0
0
0
0
0
0
0
0
14
14
13
13
14
12
14
14
13
15
12
12
15
13
13
12
14
14
0
0
0
0
0
0
0
0
0
15
15
15
15
15
15
12
15
13
14
15
14
14
15

## Sheet: CR probe2
multiple-contents	single-content
15	14
15	15
15	11
15	13
15	14
13	14
15	14
15	13
15	15
15	14
14	15
15	15
15	15
15	15
14	15
15	15
15	14
15	15
14	14
15	14
13	15
15	13
12	14
14	13
14	15
13	15
15	14
12	15
15	15
15	15
15	13
15	15
14	15
15	15
15	15
15	15
15	15
14	15
15	15
15	15
14	15
13	15
15	15
13	13
15	15
12	15
14	15
15	15
14	15
15	14
14	14
15	11
14	15
15	12
13	14
14	15
14	15
14	13
15	14
15	14
12	15
14	15
14	15
15	15
15	15
15	14
13	15
14	15
15	15
12	15
15	15
14	15
15	15
14	14
15	0
15	0
11	0
15	0
15	0
15	12
15	14
12	13
14	14
15	14
15	15
15	15
14	15
13	15
14	14
11	15
14	14
13	14
14	14
12	15
13	15
15	15
13	15
15	15
15	15
13	15
14	14
14	15
14	15
15	15
14	12
15	15
15	13
15	14
14	14
15	13
15	15
15	14
15	15
15	15
15	15
14	15
15	12
15	12
0	12
0	0
0	15
0	14
0	14
0	15
0	15
15	14
15	14
15	14
12	15
13	15
14	15
14	14
14	15
12	15
14	15
14	14
14	15
14	15
13	15
14	14
13	15
13	14
15	14
15	14
13	15
0	15
0	15
0	13
0	14
0	15
0	14
0	15
0	15
0	15
0	14
0	14
15	14
14	15
14	15
15	14
15	15
12	14
15	15
15	15
15	14
12	15
15	15
14	13
14	13
15	15
15	12
15	14
14	14
15	15
14	2
14	5
11	10
14	14
13	13
13	14
15	15
13	14
11	14
14	15
11	14
8	15
0	13
12	14
14	14
12	14
15	14
11	14
15	15
14	14
15	15
15	14
15	15
15	15
15	15
15	15
14	0
14	0
12	0
14	13
15	13
15	14
15	14
15	14
0	13
0	15
0	15
0	14
0	0
0	0
0	0
0	0
0	0
14	0
14	15
13	15
14	15
12	15
14	15
13	15
15	15
12	15
12	14
15	12
13	14
13	15
12	14
14	14
0	15
0	15
0
0
0
0
15
15
15
13
14
15
14
14

## Sheet: RT probe1
off task	on task
491	528
553	561
474	599
510	520
551	376
473	492
621	515
523	534
438	497
447	524
414	580
420	531
476	493
517	508
809	461
470	440
513	506
501	557
503	604
553	500
477	481
429	456
474	466
404	308
395	465
499	423
633	356
459	490
499	360
444	612
562	464
460	373
501	451
761	493
511	433
443	380
513	394
502	486
522	449
558	666
644	456
472	409
518	377
568	642
451	515
438	530
454	613
495	641
433	488
548	428
553	451
800	276
689	440
450	360
467	527
446	358
462	545
449	448
663	345
450	367
457	338
560	388
622	456
404	473
664	449
569	565
550	356
555	372
734	432
543	537
527	629
603	391
462	530
530	419
599	419
598	653
581	509
450	501
491	474
512	496
501	431
328	446
465	408
467	555
411	484
685	477
425	587
411	703
329	414
387	487
513	474
418	496
463	451
452	633
435	379
507	430
508	469
563	433
426	474
451	525
459	406
441	472
501	484
549	515
544	422
490	532
423	486
412	532
352	700
394	404
617	481
718	450
510	510
485	484
517	432
520	562
590	456
404	560
507	477
415	575
402	424
445	417
463	356
406	396
379	392
409	349
391	340
430	389
418	336
543	355
344	464
375	462
488	456
443	695
404	471
464	645
379	493
613	431
442	407
747	337
356	365
616	385
557	389
514	569
249	400
392	372
440	432
450	537
370	629
364	391
410	444
308	464
287	457
356	387
398	451
441	434
471	472
682	436
528	412
490	566
382	425
438	396
611	530
418	419
454	419
353	653
456	509
411	501
382	474
399	496
512	431
526	446
592	408
380	555
497	484
378	477
536	587
416	703
613	414
426	487
443	474
448	496
499	451
391	633
395	379
489	430
558	469
385	433
448	474
412	525
595	406
519	435
532	366
451	513
802	360
398	472
543	484
522	515
518	422
875	532
518	486
335	532
448	700
530	404
461	481
376	450
427	510
453	484
375	432
360	562
400	456
358	429
301	390
328	392
348	417
367	391
457	466
314	407
329	436
300	387
340	364
375	418
501	560
380	477
453	575
426	424
424	516
423	458
410	408
400	499
462	451
477	508
543	410
381	650
449	505
438	438
535	432
580	451
550	396
456	303
501	443
438	416
438	411
375	461
522	420
490	417
393	356
369	396
390	392
520	349
372	340
367	389
483	336
443	355
462	464
352	618
418	421
454	491
353	380
456	459
411	467
382	483
399	462
512	643
526	435
592	460
380	395
497	462
378	456
536	695
416	471
613	645
426	493
443	431
448	407
499	337
391	365
395	385
489	389
558	569
385	400
448	436
412
354
421
369
595
519
532
451
802
398
543
522
518
875
518
447
395
405
405
335
448
530
461
376
427
453
375
360
400
358
301
328
348
367
457
314
329
300
340
375
501
380
453
426
500
406
423
421
403
429
438
492
531
429
414
402
453
485
577
377
424
423
410
400
462
477
543
381
449
438
670
406
521
526
479
641
466
659
535
580
550
456
501
438
438
375
522
490
393
369
390
520
372
367
483
443
462
352
517
518
526
440
535
402
610
509
442
478
477

## Sheet: RT probe2
multiple-contents	single-content
491	528
553	474
510	420
551	476
473	395
621	499
523	444
438	561
447	599
414	454
517	495
809	800
470	450
513	467
501	520
503	446
553	376
477	492
429	515
474	450
404	622
499	598
633	534
459	497
562	524
460	580
501	531
761	493
511	508
443	513
513	418
502	452
522	435
558	507
644	563
472	426
518	451
568	461
451	440
438	441
433	506
548	501
553	549
689	557
462	604
449	500
663	481
457	456
560	466
404	308
664	465
569	423
550	356
555	490
734	360
543	612
527	464
603	373
462	445
530	493
599	433
581	443
450	464
491	380
512	394
501	486
328	449
465	666
467	456
411	409
685	377
425	356
411	642
329	515
387	530
463	613
508	641
459	488
544	428
490	451
423	276
412	440
352	360
394	527
617	358
718	448
510	364
485	410
517	345
520	308
590	356
404	367
451	338
507	398
415	388
402	456
463	473
406	490
379	449
409	565
391	356
430	372
418	432
543	537
344	611
375	629
488	391
404	530
379	419
613	592
442	378
747	536
616	419
557	416
514	653
249	613
392	509
440	501
450	474
370	496
545	431
287	446
441	443
471	408
682	555
528	477
382	587
438	703
418	414
454	487
353	474
456	496
411	451
382	633
399	379
512	430
526	469
380	433
497	474
426	525
448	406
499	472
484	484
391	515
395	422
489	532
558	486
385	532
448	700
412	404
595	481
519	450
532	510
451	484
398	432
543	562
518	456
875	802
518	560
448	477
461	575
376	424
427	522
453	417
375	335
360	356
400	530
358	396
314	392
329	301
300	328
380	349
453	348
426	340
424	367
423	457
410	389
462	336
477	355
381	340
449	375
438	501
535	464
580	400
550	462
456	543
501	456
375	695
490	471
393	645
372	493
367	438
483	431
443	407
462	337
382	438
438	365
418	385
454	522
353	369
456	390
411	389
382	520
399	569
512	400
526	352
380	379
497	464
426	407
448	457
499	387
484	451
391	434
395	472
489	436
558	412
385	566
448	439
412	425
354	396
595	372
519	530
532	419
451	592
398	378
543	536
518	419
875	416
518	653
448	613
461	509
376	501
427	474
453	496
375	431
360	446
400	443
358	408
314	555
329	477
300	587
380	703
453	414
426	487
500	474
406	496
423	451
421	633
403	379
429	430
429	469
414	433
577	474
377	525
424	406
423	435
410	366
462	513
477	360
381	421
449	369
438	472
670	484
406	515
521	422
526	532
479	486
641	532
466	700
659	404
535	481
580	450
550	510
456	484
501	432
375	562
490	456
393	802
372	429
367	390
483	392
443	417
462	391
517	466
436	407
518	436
526	387
440	364
535	418
402	560
610	477
509	575
442	424
478	522
477	516
	458
	408
	499
	451
	508
	410
	650
	505
	438
	432
	451
	396
	303
	443
	447
	416
	395
	411
	405
	405
	461
	420
	417
	335
	356
	530
	396
	392
	301
	328
	349
	348
	340
	367
	457
	389
	336
	355
	340
	375
	501
	464
	618
	421
	491
	380
	459
	467
	438
	483
	492
	462
	643
	435
	460
	531
	402
	453
	485
	395
	400
	462
	543
	456
	695
	471
	645
	493
	438
	431
	407
	337
	438
	365
	385
	522
	369
	390
	389
	520
	569
	400
	352
