# Supplementary material for: Alpha and theta peak frequency track on- and off-thoughts
Source: Commun Biol. 2022 Mar 7;5:209. doi: 10.1038/s42003-022-03146-w (PMC8901672; doi:10.1038/s42003-022-03146-w)
Supplement: Supplementary file 9 — Supplementary Data 7 [file 42003_2022_3146_MOESM9_ESM.xlsx]

## Sheet: Sheet1
CPz	Fz	Conditions
2.39044	1.59363	off-multiple
0.796813	21.5139	off-multiple
0	3.98406	off-multiple
1.19522	1.99203	off-multiple
2.78884	5.9761	off-multiple
1.19522	0.398406	off-multiple
7.17131	8.36653	off-multiple
2.78884	1.59363	off-multiple
3.18725	0	off-multiple
0.398406	1.99203	off-multiple
7.56972	21.1155	off-multiple
1.99203	4.78088	off-multiple
3.18725	2.39044	off-multiple
1.59363	11.5538	off-multiple
2.39044	0.796813	off-multiple
1.59363	4.38247	off-multiple
1.59363	1.59363	off-multiple
13.1474	0.796813	off-multiple
2.39044	0.796813	off-multiple
3.98406	0	off-multiple
7.96813	0	off-multiple
3.18725	3.18725	off-multiple
2.39044	0	off-multiple
2.78884	6.3745	off-multiple
3.58566	2.39044	off-multiple
0.796813	3.58566	off-multiple
5.9761	2.78884	off-multiple
1.99203	1.19522	off-multiple
1.19522	7.56972	off-multiple
7.56972	2.39044	off-multiple
5.9761	9.16335	off-multiple
0.796813	5.17928	off-multiple
0.398406	1.19522	off-multiple
5.17928	2.78884	off-multiple
5.57769	12.3506	off-multiple
3.58566	3.58566	off-multiple
7.56972	26.6932	off-multiple
1.99203	3.18725	off-multiple
1.19522	1.19522	off-multiple
2.78884	0.796813	off-multiple
0.796813	4.38247	off-multiple
1.99203	13.1474	off-multiple
3.58566	0	off-multiple
3.98406	0.796813	off-multiple
2.78884	4.38247	off-multiple
4.78088	1.59363	off-multiple
10.3586	1.99203	off-multiple
1.19522	3.18725	off-multiple
1.59363	2.78884	off-multiple
0.796813	3.18725	off-multiple
5.17928	1.99203	off-multiple
4.38247	4.78088	off-multiple
4.78088	3.98406	off-multiple
1.59363	1.99203	off-multiple
8.36653	9.16335	off-multiple
2.39044	14.3426	off-multiple
5.57769	3.98406	off-multiple
10.757	3.98406	off-multiple
5.17928	4.78088	off-multiple
3.18725	1.99203	off-multiple
3.18725	3.58566	off-multiple
1.59363	1.19522	off-multiple
0	0	off-multiple
2.39044	0	off-multiple
0	0.796813	off-multiple
2.78884	9.96016	off-multiple
2.78884	3.58566	off-multiple
0	0	off-multiple
1.59363	0	off-multiple
0	0	off-multiple
9.16335	0	off-multiple
7.17131	4.78088	off-multiple
1.19522	1.19522	off-multiple
8.36653	1.59363	off-multiple
1.19522	5.17928	off-multiple
11.5538	21.5139	off-multiple
13.5458	7.56972	off-multiple
6.3745	0.398406	off-multiple
6.3745	5.9761	off-multiple
21.5139	0.398406	off-multiple
0	1.59363	off-multiple
0.398406	1.59363	off-multiple
1.99203	2.78884	off-multiple
2.39044	0.398406	off-multiple
1.19522	2.39044	off-multiple
1.59363	1.59363	off-multiple
1.19522	9.16335	off-multiple
0.796813	0.796813	off-multiple
1.99203	8.36653	off-multiple
10.757	1.99203	off-multiple
1.59363	3.98406	off-multiple
1.19522	0.398406	off-multiple
3.58566	10.3586	off-multiple
5.9761	2.78884	off-multiple
6.3745	3.98406	off-multiple
1.59363	1.59363	off-multiple
0.796813	5.17928	off-multiple
3.58566	1.59363	off-multiple
2.39044	13.1474	off-multiple
2.39044	0.398406	off-multiple
0.796813	0	off-multiple
1.59363	1.59363	off-multiple
0	0	off-multiple
6.3745	7.56972	off-multiple
7.96813	3.58566	off-multiple
1.99203	0	off-multiple
3.18725	0	off-multiple
0	0	off-multiple
2.39044	13.9442	off-multiple
0	0	off-multiple
0	5.9761	off-multiple
1.59363	0	off-multiple
3.98406	3.98406	off-multiple
5.9761	0.398406	off-multiple
7.96813	8.76494	off-multiple
0.398406	5.9761	off-multiple
3.18725	6.77291	off-multiple
0	0	off-multiple
0	7.96813	off-multiple
7.56972	1.19522	off-multiple
0	1.19522	off-multiple
28.2869	2.78884	off-multiple
1.59363	1.59363	off-multiple
0.796813	0	off-multiple
0.398406	1.59363	off-multiple
4.78088	2.78884	off-multiple
0.796813	0.796813	off-multiple
3.58566	0.796813	off-multiple
4.78088	6.77291	off-multiple
9.16335	3.18725	off-multiple
3.58566	0	off-multiple
0.398406	5.9761	off-multiple
1.19522	2.78884	off-multiple
4.78088	12.3506	off-multiple
8.76494	1.99203	off-multiple
5.9761	2.78884	off-multiple
2.39044	2.39044	off-multiple
2.39044	0	off-multiple
7.17131	1.59363	off-multiple
0	4.78088	off-multiple
2.39044	3.98406	off-multiple
1.99203	7.96813	off-multiple
0	6.3745	off-multiple
2.39044	3.18725	off-multiple
8.76494	1.59363	off-multiple
0.398406	8.76494	off-multiple
8.76494	11.1554	off-multiple
2.39044	7.17131	off-multiple
1.99203	1.59363	off-multiple
0.398406	1.19522	off-multiple
9.16335	0	off-multiple
0	0.398406	off-multiple
3.18725	0	off-multiple
9.56175	7.56972	off-multiple
6.3745	0	off-multiple
2.78884	11.9522	off-multiple
1.99203	0	off-multiple
0.796813	6.3745	off-multiple
1.59363	3.18725	off-multiple
9.16335	0.796813	off-multiple
6.77291	4.38247	off-multiple
0	1.19522	off-multiple
0.796813	0	off-multiple
1.19522	5.17928	off-multiple
2.39044	5.57769	off-multiple
0	4.78088	off-multiple
12.749	5.9761	off-multiple
0.796813	2.78884	off-multiple
3.98406	0.796813	off-multiple
5.9761	0	off-multiple
5.57769	5.17928	off-multiple
4.38247	3.58566	off-multiple
2.78884	9.96016	off-multiple
5.9761	6.77291	off-multiple
1.99203	5.9761	off-multiple
10.757	8.36653	off-multiple
2.78884	3.58566	off-multiple
8.36653	2.78884	off-multiple
1.99203	5.57769	off-multiple
8.76494	1.99203	off-multiple
0.796813	0	off-multiple
6.77291	3.18725	off-multiple
1.99203	6.77291	off-multiple
6.3745	5.57769	off-multiple
0.796813	3.18725	off-multiple
2.78884	4.78088	off-multiple
9.16335	7.56972	off-multiple
5.17928	2.78884	off-multiple
0.398406	0	off-multiple
4.38247	0	off-multiple
5.9761	9.96016	off-multiple
0.398406	0	off-multiple
1.59363	2.78884	off-multiple
2.39044	2.39044	off-multiple
12.3506	3.18725	off-multiple
6.3745	17.5299	off-multiple
3.98406	1.59363	off-multiple
3.18725	9.96016	off-multiple
9.56175	1.19522	off-multiple
7.96813	4.78088	off-multiple
13.9442	5.57769	off-multiple
0.398406	3.98406	off-multiple
1.19522	0	off-multiple
5.9761	2.78884	off-multiple
8.76494	2.78884	off-multiple
7.56972	1.59363	off-multiple
10.3586	1.99203	off-multiple
0	2.78884	off-multiple
2.39044	0.398406	off-multiple
0	0	off-multiple
1.19522	1.19522	off-multiple
3.18725	1.59363	off-multiple
0	0	off-multiple
2.39044	0.796813	off-multiple
1.19522	1.99203	off-multiple
3.98406	3.18725	off-multiple
0	5.57769	off-multiple
1.59363	0.398406	off-multiple
1.59363	1.59363	off-multiple
7.56972	1.99203	off-multiple
2.39044	0.796813	off-multiple
1.19522	3.58566	on-single
3.18725	2.39044	on-single
3.58566	3.18725	on-single
14.741	1.19522	on-single
1.19522	3.18725	on-single
5.9761	1.59363	on-single
7.96813	2.39044	on-single
2.39044	11.5538	on-single
0.796813	1.19522	on-single
6.77291	1.59363	on-single
8.36653	1.59363	on-single
5.17928	2.78884	on-single
1.99203	3.98406	on-single
3.18725	2.78884	on-single
1.59363	0.796813	on-single
0.796813	7.56972	on-single
4.78088	7.17131	on-single
5.9761	3.18725	on-single
5.9761	0.796813	on-single
12.749	0	on-single
2.78884	0.796813	on-single
0.796813	0.796813	on-single
7.96813	15.9363	on-single
1.99203	2.78884	on-single
0.796813	5.57769	on-single
0.796813	9.56175	on-single
1.59363	0.398406	on-single
0	7.96813	on-single
14.741	7.17131	on-single
8.36653	11.5538	on-single
1.99203	6.3745	on-single
11.9522	7.96813	on-single
9.16335	7.56972	on-single
0.796813	5.17928	on-single
4.78088	15.1394	on-single
0	0	on-single
0.398406	1.19522	on-single
5.17928	0	on-single
0.796813	1.99203	on-single
7.17131	0	on-single
3.98406	15.1394	on-single
7.17131	2.39044	on-single
0	8.36653	on-single
11.9522	0.398406	on-single
0.796813	8.36653	on-single
1.99203	1.99203	on-single
4.78088	7.17131	on-single
5.9761	5.17928	on-single
1.59363	3.58566	on-single
1.99203	1.19522	on-single
1.99203	0	on-single
5.9761	1.59363	on-single
4.38247	2.39044	on-single
5.9761	4.78088	on-single
0.796813	3.98406	on-single
3.18725	1.59363	on-single
3.18725	3.98406	on-single
1.59363	6.77291	on-single
4.78088	1.19522	on-single
0.398406	0	on-single
5.9761	0.398406	on-single
7.96813	2.39044	on-single
8.36653	4.78088	on-single
5.17928	2.78884	on-single
3.58566	1.19522	on-single
4.78088	4.38247	on-single
1.19522	3.98406	on-single
7.17131	2.39044	on-single
6.3745	2.78884	on-single
0.796813	6.3745	on-single
8.36653	11.1554	on-single
7.17131	1.59363	on-single
21.5139	7.17131	on-single
3.98406	1.59363	on-single
11.1554	2.39044	on-single
1.99203	1.99203	on-single
1.59363	2.39044	on-single
1.59363	1.99203	on-single
5.9761	18.7251	on-single
6.3745	4.38247	on-single
7.17131	7.96813	on-single
0	0.796813	on-single
1.99203	0	on-single
3.58566	2.39044	on-single
0	6.77291	on-single
7.56972	0.796813	on-single
1.59363	2.78884	on-single
2.39044	5.57769	on-single
5.9761	1.59363	on-single
9.96016	3.18725	on-single
20.3187	5.9761	on-single
9.56175	5.17928	on-single
17.9283	2.39044	on-single
3.98406	5.57769	on-single
1.59363	0.398406	on-single
3.18725	3.58566	on-single
1.59363	0	on-single
10.757	3.58566	on-single
2.39044	2.39044	on-single
1.59363	1.19522	on-single
1.59363	4.78088	on-single
4.38247	6.77291	on-single
6.3745	4.38247	on-single
5.17928	0.398406	on-single
5.17928	0.796813	on-single
0	1.59363	on-single
7.56972	0.796813	on-single
0.398406	0	on-single
0	1.59363	on-single
4.78088	3.98406	on-single
1.99203	0	on-single
5.9761	0.796813	on-single
0.398406	1.99203	on-single
3.98406	1.99203	on-single
1.99203	2.39044	on-single
1.19522	13.5458	on-single
4.38247	1.99203	on-single
4.38247	4.38247	on-single
2.39044	4.78088	on-single
2.39044	1.19522	on-single
9.96016	2.39044	on-single
1.99203	2.39044	on-single
1.19522	1.59363	on-single
4.78088	8.36653	on-single
6.3745	5.17928	on-single
2.78884	3.18725	on-single
2.78884	0	on-single
2.78884	12.3506	on-single
2.78884	5.9761	on-single
5.57769	6.77291	on-single
0.796813	4.38247	on-single
6.77291	7.96813	on-single
1.99203	7.56972	on-single
1.59363	0.796813	on-single
0	1.99203	on-single
3.58566	1.99203	on-single
1.59363	7.96813	on-single
2.39044	14.741	on-single
2.78884	0.398406	on-single
4.38247	0	on-single
5.57769	2.78884	on-single
3.18725	0	on-single
5.57769	0	on-single
7.17131	9.96016	on-single
4.38247	0	on-single
1.59363	0	on-single
0	0	on-single
0	0	on-single
0.398406	0	on-single
0.796813	4.78088	on-single
