# Supplementary material for: Alpha and theta peak frequency track on- and off-thoughts
Source: Commun Biol. 2022 Mar 7;5:209. doi: 10.1038/s42003-022-03146-w (PMC8901672; doi:10.1038/s42003-022-03146-w)
Supplement: Supplementary file 10 — Supplementary Data 8 [file 42003_2022_3146_MOESM10_ESM.xlsx]

## Sheet: topoplot
off-mulitple N1	on-single N1	off-multiple P3	on-single P3
-1.55115	-3.41544	2.00345	0.421893
-1.68877	-3.719	2.90402	1.11421
-1.65404	-4.2386	3.91197	1.41637
-2.20498	-4.6384	3.68673	1.77055
-2.46312	-4.59521	3.59115	2.01192
-2.62113	-4.69473	3.51313	2.1798
-2.6451	-4.36084	3.52366	2.61186
-1.52419	-3.51755	3.23979	1.22011
-2.11148	-3.63706	3.39975	1.93486
-2.3706	-4.26149	3.62385	1.8307
-2.31451	-4.44449	3.55922	1.83356
-2.57726	-4.51281	3.29729	2.283
-2.5419	-4.5332	3.47157	2.45153
-1.93375	-3.41034	3.09614	1.59448
-2.23346	-3.94252	3.54422	1.8847
-1.96379	-4.28794	3.90066	1.65129
-1.53896	-3.15755	2.82511	1.43473
-2.30533	-4.53477	3.36786	1.52966
-2.38472	-4.43552	3.52188	2.13542
-2.36635	-4.38699	3.4337	2.40124
-1.65647	-3.38465	3.47567	1.6548
-2.11744	-3.09767	3.3555	2.2155
-1.92393	-4.27985	3.61558	1.73573
-2.24601	-4.48678	3.48084	2.11632
-1.66106	-3.05958	2.86838	1.94764
-1.9708	-3.28373	2.66382	2.25177
-1.9526	-4.3525	3.13948	1.90915
-2.1344	-3.91394	3.44032	2.54781
-2.24532	-4.01676	3.12771	2.60826
-2.50874	-4.03937	3.27644	2.65159
-2.43589	-3.96482	3.51457	2.70524
-1.41491	-3.00558	2.11307	1.3637
-1.50272	-3.18496	2.56615	1.81607
-1.7993	-3.29362	2.73196	1.82097
-1.90672	-3.46119	2.84826	2.31287
-2.22763	-3.43899	3.01727	2.61681
-2.25307	-3.54397	3.3314	2.78735
-1.27771	-2.52393	1.58433	1.4163
-1.50526	-2.7301	1.76121	1.81012
-1.6172	-2.74439	2.62231	2.66688
-1.90406	-2.98472	2.56437	2.41527
-1.86831	-2.47151	2.71183	2.67744
-1.10155	-2.22571	1.01143	0.949866
-1.59212	-1.76306	0.912866	1.39923
-0.942568	-1.70347	1.19381	1.59269
-1.22703	-2.32787	2.05463	2.18991
-1.6016	-2.07254	2.33931	2.5622
-1.10582	-1.81538	0.646487	0.636892
-1.09802	-1.88405	0.602503	0.744745
-0.291051	-1.01806	0.163107	0.743605
-0.727863	-1.10985	1.67112	1.57374
-1.21483	-1.54526	2.33958	2.67389
-1.67633	-2.36345	3.09023	3.15374
-1.80254	-2.99884	3.52458	3.1183
-2.44878	-3.82219	3.58487	2.89479
-0.540702	-0.85798	-0.0646272	0.639628
0.655515	0.500317	-0.399552	0.202016
0.00172161	-0.0118978	1.24242	1.77957
-0.867245	-1.40821	2.63984	2.6921
-1.43061	-2.51217	3.41558	3.13804
-1.17968	-2.56796	3.59088	2.95991
0.0508994	-0.101275	-0.22194	-0.0602175
0.53282	0.664001	-1.06363	-0.566753
1.20963	1.45131	-0.304693	0.225728
0.062169	0.0078363	1.70946	1.96685
-0.646004	-1.97764	3.45417	2.91962
-0.125566	-0.454252	-0.366146	-0.758861
0.486346	0.634534	-0.793714	-0.29331
0.871956	0.809339	0.330889	0.839592
-0.104812	-0.687787	2.36367	2.38744
-0.745482	-1.95751	3.23653	2.66299
0.103195	-0.17018	-0.460551	-0.422675
0.199102	0.444455	-0.509726	0.246202
0.180869	0.257248	1.12066	1.67764
-0.322101	-1.58366	2.42835	2.18673
-0.808211	-2.16798	3.2028	2.85291
-1.47779	-2.81256	3.18718	2.80088
-1.89063	-3.09984	3.46455	2.84155
-2.39546	-3.71178	3.59721	2.64034
-0.250107	-0.344853	-0.118332	-0.7866
0.496552	0.418499	0.256299	0.533336
0.903874	0.890262	0.396487	0.70358
0.250968	-0.137579	1.77355	1.463
-0.579603	-1.5411	2.56164	2.21515
-1.34613	-2.18284	3.22057	2.64206
-2.03617	-3.54919	3.49886	2.69633
0.409695	0.0258058	-0.442154	-0.493403
1.0888	1.09365	-0.767855	-0.434628
1.6534	1.69364	-0.358904	-0.308517
0.423618	-0.168664	1.48333	1.09325
-0.727966	-1.80766	2.62857	1.94305
-1.42052	-2.56405	2.9971	2.29944
0.636175	0.0815605	-0.145472	-0.624126
1.2364	0.86422	-0.750893	-1.04795
1.0747	0.885117	-0.373834	-0.201968
-0.136583	-0.998521	1.56856	1.38094
-0.983686	-2.0558	2.62938	1.90183
0.442992	-0.460998	0.15029	-1.03184
0.248135	-0.619721	0.954457	0.650275
-0.95887	-2.32682	2.1756	1.2037
-1.46477	-2.95672	3.04006	1.7936
-1.9037	-3.52334	3.48489	2.14998
-2.35512	-3.901	3.59002	2.44207
-2.61737	-4.35859	3.63727	2.4655
-0.268375	-0.992456	0.58395	-0.179158
-0.791269	-1.41391	1.40176	1.07576
-1.55615	-2.82343	2.70389	1.26278
-1.87021	-3.6753	3.2587	1.55444
-2.36171	-4.06271	3.3894	2.18805
-2.62388	-4.45264	3.61801	2.14039
-0.707232	-1.78217	0.682466	-0.231648
-1.33396	-2.22225	1.11216	0.0481955
-1.34655	-2.65282	2.05202	0.731349
-2.14807	-3.45674	2.62873	1.59217
-2.20959	-4.08884	3.12122	1.71525
-2.54782	-4.26336	3.33979	2.13575
-0.615976	-1.88684	1.03807	0.0115576
-1.01341	-2.15971	0.828411	0.147092
-1.37978	-2.76119	1.49029	0.362312
-1.44303	-3.27342	2.71837	1.04012
-1.88128	-3.89372	3.41658	1.29071
-2.16218	-4.1485	3.73733	1.78387
-1.25634	-2.71551	1.56439	0.196339
-0.988287	-2.54152	1.5329	0.806424
-1.04581	-2.46163	1.37638	0.564238
-1.22887	-2.48906	1.32469	1.3201
-2.6255	-4.1492	3.67184	2.65178

## Sheet: time course
off-multiple Fz	on-single Fz	off-multiple CPz	on-single CPz
-0.496991	1.35894	-0.135687	1.53983
-0.725719	1.65288	-0.332458	1.59078
-0.638513	1.66182	-0.197332	1.63288
-0.404842	1.6868	0.0245388	1.66972
-0.0808016	1.70425	0.308437	1.69473
0.255643	1.68867	0.611547	1.69677
0.534197	1.63242	0.886697	1.66859
0.717065	1.55663	1.09885	1.6148
0.808635	1.50604	1.23667	1.55427
0.813494	1.52903	1.31771	1.51495
0.826775	1.65205	1.35003	1.5226
0.870522	1.86161	1.36834	1.58888
0.956075	2.10394	1.38807	1.70473
1.06855	2.3043	1.40972	1.84295
1.18053	2.39816	1.42253	1.96927
1.27058	2.36011	1.41455	2.05716
1.336	2.21655	1.38337	2.09898
1.39313	2.03534	1.34139	2.10813
1.46556	1.89637	1.31234	2.11077
1.56732	1.85615	1.32034	2.13112
1.69086	1.92256	1.37691	2.17784
1.8072	2.0519	1.47259	2.23854
1.87914	2.16962	1.57802	2.28558
1.88109	2.20517	1.65447	2.29061
1.81497	2.12489	1.66955	2.24071
1.71343	1.94757	1.61091	2.14792
1.62762	1.73588	1.49189	2.04671
1.60475	1.56781	1.34651	1.98
1.66631	1.50189	1.21613	1.97997
1.79758	1.55199	1.13372	2.05229
1.95357	1.68297	1.11234	2.1717
2.07887	1.82796	1.14233	2.29078
2.13148	1.9183	1.19765	2.35812
2.09927	1.91108	1.24758	2.3373
2.00136	1.80185	1.26849	2.21818
1.87462	1.61782	1.25084	2.01601
1.75282	1.39678	1.19952	1.75986
1.64983	1.16412	1.12873	1.477
1.55554	0.920076	1.05488	1.18152
1.44644	0.643673	0.990612	0.872589
1.30422	0.310596	0.942173	0.542697
1.1318	-0.0852412	0.909792	0.190707
0.956839	-0.518659	0.889478	-0.168021
0.819852	-0.936547	0.874427	-0.500677
0.751972	-1.2767	0.855278	-0.766381
0.753949	-1.49304	0.819915	-0.931619
0.788	-1.57455	0.754338	-0.984018
0.788397	-1.54823	0.645595	-0.9373
0.687601	-1.46451	0.486422	-0.824958
0.446711	-1.37274	0.279752	-0.685864
0.0759736	-1.29923	0.0406063	-0.549163
-0.364488	-1.23949	-0.205986	-0.426167
-0.784721	-1.16825	-0.430919	-0.313215
-1.09752	-1.06213	-0.608782	-0.20346
-1.24954	-0.922123	-0.724517	-0.100454
-1.23799	-0.783149	-0.776473	-0.0252465
-1.10697	-0.703714	-0.775068	-0.011713
-0.926636	-0.739343	-0.738255	-0.0911707
-0.765799	-0.911994	-0.68618	-0.273594
-0.670012	-1.19121	-0.637265	-0.535343
-0.653671	-1.49792	-0.606717	-0.821084
-0.706555	-1.73129	-0.606472	-1.06098
-0.808409	-1.80804	-0.645014	-1.19686
-0.942276	-1.697	-0.725793	-1.20609
-1.09947	-1.4329	-0.844447	-1.11203
-1.27502	-1.10274	-0.986607	-0.975585
-1.45836	-0.810228	-1.1287	-0.87098
-1.62733	-0.633725	-1.24329	-0.855796
-1.75082	-0.596124	-1.30806	-0.948412
-1.80064	-0.659644	-1.31564	-1.12249
-1.76708	-0.746908	-1.2796	-1.32042
-1.6694	-0.77771	-1.23309	-1.47916
-1.55393	-0.704253	-1.21924	-1.55638
-1.4787	-0.52935	-1.27628	-1.54564
-1.4902	-0.30061	-1.42263	-1.47457
-1.60233	-0.0852985	-1.64829	-1.38846
-1.78768	0.0605615	-1.916	-1.32816
-1.98568	0.113785	-2.17222	-1.31326
-2.12463	0.0866258	-2.36363	-1.33831
-2.14853	0.0110506	-2.45307	-1.3825
-2.03758	-0.0851878	-2.42914	-1.42654
-1.81395	-0.196797	-2.30637	-1.46668
-1.53127	-0.343136	-2.11695	-1.51817
-1.25322	-0.553223	-1.8983	-1.60615
-1.03086	-0.84186	-1.68154	-1.74892
-0.887734	-1.19068	-1.485	-1.94293
-0.817722	-1.54592	-1.31378	-2.15832
-0.79451	-1.83612	-1.16402	-2.3483
-0.786644	-2.00264	-1.02864	-2.46877
-0.770949	-2.02826	-0.901802	-2.49857
-0.73923	-1.94913	-0.780693	-2.45
-0.696984	-1.84265	-0.664959	-2.36379
-0.65667	-1.7952	-0.555359	-2.29004
-0.629936	-1.86433	-0.452995	-2.26412
-0.622567	-2.05284	-0.35962	-2.28911
-0.633601	-2.30748	-0.27826	-2.33369
-0.657657	-2.54377	-0.212991	-2.34721
-0.688428	-2.68559	-0.167261	-2.28499
-0.721309	-2.70142	-0.141264	-2.13217
-0.754531	-2.61998	-0.130037	-1.91446
-0.789526	-2.5178	-0.123879	-1.69011
-0.831129	-2.48405	-0.111586	-1.5263
-0.887694	-2.579	-0.0856362	-1.47047
-0.970334	-2.80563	-0.0468562	-1.53
-1.09018	-3.1076	-0.00603867	-1.66932
-1.25357	-3.39468	0.0188503	-1.82602
-1.45673	-3.58387	0.00921464	-1.93856
-1.6827	-3.63722	-0.0464847	-1.97299
-1.90309	-3.57893	-0.147288	-1.93684
-2.08526	-3.4844	-0.27914	-1.87423
-2.20323	-3.4465	-0.419649	-1.84508
-2.24768	-3.53495	-0.546057	-1.89817
-2.23023	-3.76717	-0.643037	-2.05034
-2.17939	-4.10318	-0.707049	-2.28081
-2.12914	-4.46561	-0.74568	-2.54207
-2.10494	-4.77431	-0.772764	-2.78127
-2.11353	-4.97902	-0.801841	-2.96177
-2.14156	-5.0752	-0.841181	-3.07503
-2.16378	-5.09745	-0.892309	-3.13828
-2.15704	-5.09551	-0.952256	-3.18077
-2.11354	-5.10616	-1.01778	-3.22612
-2.04674	-5.13531	-1.08888	-3.28006
-1.98676	-5.15882	-1.16959	-3.32944
-1.96743	-5.14055	-1.26573	-3.35237
-2.01095	-5.05738	-1.38101	-3.33362
-2.11751	-4.91751	-1.51354	-3.27704
-2.26461	-4.76204	-1.65479	-3.20824
-2.41643	-4.64817	-1.79164	-3.16586
-2.53822	-4.62213	-1.91071	-3.18546
-2.60929	-4.69554	-2.00319	-3.2839
-2.62901	-4.83731	-2.06824	-3.45187
-2.61398	-4.98599	-2.11378	-3.65799
-2.58899	-5.07773	-2.15439	-3.86287
-2.57682	-5.07707	-2.20737	-4.03632
-2.59184	-4.99609	-2.28792	-4.16975
-2.63948	-4.89219	-2.40476	-4.27761
-2.71993	-4.8448	-2.557	-4.38744
-2.83238	-4.92043	-2.73282	-4.52305
-2.97604	-5.1416	-2.91081	-4.68918
-3.14722	-5.47348	-3.06436	-4.86514
-3.3349	-5.83471	-3.16888	-5.01117
-3.51903	-6.12841	-3.21053	-5.08538
-3.67469	-6.28052	-3.19364	-5.06423
-3.78197	-6.26982	-3.14384	-4.95777
-3.83766	-6.13697	-3.10432	-4.81198
-3.86236	-5.96887	-3.12484	-4.69649
-3.89772	-5.865	-3.24624	-4.6812
-3.99303	-5.89912	-3.48558	-4.81062
-4.18533	-6.09195	-3.82789	-5.08594
-4.48138	-6.40542	-4.22883	-5.46222
-4.85009	-6.75988	-4.62826	-5.86234
-5.22977	-7.06696	-4.97031	-6.20295
-5.54823	-7.264	-5.22225	-6.42296
-5.74798	-7.33636	-5.3846	-6.50364
-5.8061	-7.3189	-5.48811	-6.47278
-5.74069	-7.27688	-5.57878	-6.39109
-5.60164	-7.2748	-5.69711	-6.32623
-5.4501	-7.34659	-5.8605	-6.32461
-5.33571	-7.47984	-6.0563	-6.39242
-5.28081	-7.62051	-6.24832	-6.49367
-5.27746	-7.69613	-6.39351	-6.56626
-5.29661	-7.64743	-6.46093	-6.54959
-5.30367	-7.45482	-6.44418	-6.41237
-5.27263	-7.14833	-6.36205	-6.16893
-5.19293	-6.79669	-6.24747	-5.87659
-5.06723	-6.47987	-6.13059	-5.61486
-4.90358	-6.25703	-6.02448	-5.4546
-4.70752	-6.14333	-5.92042	-5.43008
-4.47879	-6.10572	-5.79474	-5.52563
-4.21424	-6.07931	-5.62355	-5.68255
-3.9147	-5.99683	-5.3978	-5.82317
-3.59108	-5.81795	-5.13052	-5.88152
-3.26528	-5.54536	-4.85247	-5.82715
-2.96437	-5.22053	-4.598	-5.67214
-2.7103	-4.90162	-4.38799	-5.45879
-2.50988	-4.63402	-4.21842	-5.23455
-2.35	-4.42789	-4.06049	-5.02686
-2.20081	-4.25359	-3.87281	-4.83004
-2.02585	-4.05717	-3.62017	-4.61103
-1.79497	-3.78877	-3.29044	-4.33101
-1.49529	-3.43022	-2.90158	-3.97196
-1.13581	-3.00765	-2.49528	-3.55429
-0.744322	-2.58273	-2.12019	-3.13575
-0.358403	-2.22597	-1.81193	-2.79072
-0.0138927	-1.98469	-1.57912	-2.57862
0.265013	-1.86114	-1.40112	-2.51634
0.471391	-1.81159	-1.23819	-2.56798
0.61587	-1.76718	-1.04919	-2.65786
0.722377	-1.66649	-0.808517	-2.70125
0.821008	-1.48382	-0.515463	-2.63918
0.939981	-1.23907	-0.192337	-2.46105
1.09855	-0.984024	0.126868	-2.20437
1.30246	-0.771908	0.411368	-1.93214
1.543	-0.625845	0.645223	-1.69899
1.79994	-0.523076	0.830885	-1.52316
2.04771	-0.404222	0.984067	-1.37824
2.26306	-0.204333	1.12348	-1.20923
2.4316	0.109118	1.26091	-0.965085
2.55123	0.510665	1.39656	-0.631388
2.63118	0.918137	1.52139	-0.246046
2.68711	1.22278	1.6246	0.111392
2.73486	1.33607	1.70213	0.353212
2.78557	1.23213	1.76163	0.424731
2.84444	0.965123	1.82122	0.333361
2.91283	0.652418	1.90269	0.150762
2.99198	0.429232	2.02214	-0.0145836
3.08504	0.394356	2.18265	-0.0628912
3.19533	0.570764	2.37209	0.0537519
3.32135	0.898352	2.56706	0.310315
3.45135	1.26167	2.74106	0.620034
3.56157	1.53975	2.8733	0.873273
3.62129	1.65558	2.95484	0.986692
3.60447	1.60379	2.98994	0.940504
3.50376	1.4456	2.99295	0.787133
3.34014	1.27582	2.98243	0.627748
3.16253	1.17886	2.97564	0.567653
3.0352	1.19451	2.98521	0.670955
3.01652	1.30846	3.01861	0.93459
3.13756	1.46901	3.07961	1.29226
3.38962	1.61925	3.16982	1.6452
3.72655	1.72707	3.2888	1.90455
4.08147	1.79788	3.43251	2.02606
4.39116	1.86515	3.59105	2.02227
4.61748	1.96545	3.74755	1.94872
4.75707	2.11292	3.87975	1.87314
4.83546	2.2874	3.96496	1.84343
4.88964	2.4431	3.98696	1.86963
4.94791	2.53299	3.94255	1.92693
5.01704	2.53595	3.84461	1.97577
5.08267	2.47156	3.71992	1.98703
5.12139	2.39446	3.60154	1.95883
5.11766	2.3703	3.51836	1.91664
5.07605	2.4453	3.48569	1.89796
5.02205	2.62458	3.5004	1.93065
4.99107	2.87026	3.54314	2.01731
5.01154	3.12015	3.58671	2.13425
5.09126	3.31764	3.60761	2.24553
5.21429	3.43772	3.59596	2.32413
5.34992	3.49607	3.5594	2.3683
5.46893	3.53707	3.51901	2.40348
5.5577	3.60673	3.49862	2.46785
5.6224	3.72489	3.51213	2.58845
5.68081	3.87081	3.55448	2.76026
5.74602	3.98982	3.60037	2.94003
5.81161	4.01817	3.61228	3.05971
5.8475	3.91431	3.55466	3.05476
5.81052	3.68162	3.40877	2.89492
5.6657	3.37174	3.18192	2.603
5.40832	3.0668	2.90682	2.25198
5.07497	2.8485	2.63105	1.94044
4.73662	2.7678	2.40063	1.75602
4.47489	2.828	2.2444	1.74219
4.3513	2.98763	2.16541	1.88206
4.38268	3.17998	2.14242	2.10557
4.534	3.33968	2.14048	2.31637
4.73175	3.4245	2.12567	2.42687
4.89208	3.42415	2.07749	2.38701
4.95109	3.35481	1.99419	2.19635
4.88503	3.24429	1.88935	1.89666
4.71248	3.11615	1.78253	1.55034
4.47965	2.9801	1.68869	1.21557
4.2372	2.83153	1.61185	0.928279
4.01996	2.65845	1.54543	0.696823
3.83812	2.4508	1.47845	0.508578
3.68199	2.20718	1.40365	0.342588
3.53554	1.93666	1.32297	0.181218
3.39024	1.65617	1.24745	0.0157482
3.25154	1.38655	1.19166	-0.154401
3.1355	1.14963	1.1657	-0.325794
3.05839	0.966947	1.16916	-0.494087
3.02594	0.858896	1.19031	-0.65346
3.02856	0.842084	1.21129	-0.793366
3.04525	0.92407	1.21671	-0.895838
3.05372	1.0965	1.20127	-0.937622
3.04119	1.33008	1.17243	-0.898325
3.0098	1.57521	1.14678	-0.772012
2.97388	1.77053	1.14162	-0.576388
2.95071	1.85794	1.16595	-0.353581
2.9498	1.79933	1.21532	-0.159799
2.96637	1.58916	1.27285	-0.0464122
2.98196	1.25765	1.31612	-0.0397974
2.97169	0.863036	1.3268	-0.129047
2.9145	0.475768	1.29846	-0.268052
2.80151	0.159753	1.23953	-0.392421
2.63939	-0.0428338	1.17009	-0.444748
2.44821	-0.118813	1.11457	-0.397347
2.25587	-0.0821857	1.09365	-0.262285
2.0916	0.0345929	1.11864	-0.0838899
1.98055	0.192079	1.18996	0.0829736
1.93966	0.35396	1.29911	0.198906
1.97392	0.49325	1.4322	0.258212
2.0729	0.594125	1.57306	0.290662
2.20915	0.65045	1.7051	0.345855
2.34091	0.662787	1.81243	0.467587
2.42127	0.635539	1.88158	0.670737
2.41303	0.575088	1.90475	0.932258
2.30491	0.489081	1.88429	1.2011
2.12193	0.386807	1.83606	1.42285
1.92348	0.279987	1.78919	1.56721
1.78671	0.183324	1.78051	1.64486
1.77942	0.114019	1.84412	1.70471
1.93235	0.0895142	1.99949	1.81212
2.22304	0.123194	2.24294	2.01786
2.57956	0.218836	2.5464	2.33225
2.90435	0.36579	2.86499	2.71759
3.10949	0.537501	3.1513	3.103
3.14929	0.695573	3.37104	3.41545
3.03607	0.799568	3.51418	3.61269
2.83284	0.820182	3.59698	3.70248
2.62607	0.75107	3.65432	3.73851
2.49093	0.614171	3.72535	3.79488
2.46415	0.455247	3.83862	3.93089
2.53578	0.330123	4.00264	4.16306
2.66184	0.286001	4.20511	4.4578
2.78986	0.345003	4.42078	4.74854
2.88414	0.496644	4.62372	4.96927
2.93848	0.70265	4.79867	5.08811
2.97148	0.91244	4.9466	5.12473
3.00916	1.08307	5.08271	5.14264
3.06582	1.19531	5.2281	5.21993
3.13432	1.25927	5.39925	5.41228
3.19126	1.30793	5.60027	5.72656
3.21371	1.38167	5.821	6.11777
3.19731	1.5108	6.0417	6.51091
3.16445	1.70372	6.24208	6.83727
3.15647	1.94493	6.41065	7.06702
3.21297	2.20275	6.55064	7.22207
3.34876	2.44229	6.67974	7.36243
3.54137	2.63761	6.82389	7.55293
3.73744	2.77815	7.00716	7.82667
3.87614	2.86806	7.24143	8.16412
3.91893	2.92057	7.51972	8.49903
3.87063	2.95154	7.81584	8.74934
3.78013	2.97524	8.09055	8.85816
3.71886	3.00366	8.30276	8.82519
3.74611	3.04743	8.42202	8.71194
3.87765	3.11565	8.43841	8.61731
4.07279	3.21272	8.36639	8.6339
4.24744	3.33315	8.24108	8.80536
4.30808	3.45727	8.10804	9.10479
4.19168	3.55177	8.00982	9.44509
3.89404	3.57734	7.97381	9.71665
3.47403	3.5021	8.00579	9.83546
3.03233	3.31618	8.09098	9.77949
2.67449	3.04098	8.20197	9.597
2.47437	2.72818	8.31008	9.3836
2.45297	2.44753	8.39542	9.23929
2.57948	2.26679	8.45181	9.22576
2.79118	2.23108	8.48489	9.34291
3.02111	2.34866	8.50521	9.53443
3.22048	2.58821	8.51987	9.71768
3.36769	2.88804	8.5275	9.82281
3.46335	3.17352	8.51912	9.82223
3.51775	3.37657	8.48447	9.73752
3.53957	3.45156	8.42031	9.6228
3.53184	3.38368	8.3359	9.53468
3.49599	3.18944	8.25215	9.50477
3.43897	2.91011	8.19385	9.5279
3.37711	2.60102	8.17824	9.57047
3.33265	2.3187	8.2052	9.59243
3.3236	2.10828	8.25432	9.57019
3.35263	1.99305	8.29119	9.50794
3.40209	1.96887	8.28091	9.43197
3.43915	2.00551	8.20302	9.37209
3.42982	2.0558	8.06124	9.34112
3.35554	2.07097	7.88315	9.32425
3.22392	2.01743	7.7097	9.28441
3.06788	1.88913	7.57882	9.18114
2.93286	1.70972	7.51046	8.99278
2.85802	1.52282	7.49941	8.73018
2.85965	1.37352	7.51882	8.43455
2.92457	1.28897	7.53271	8.16024
3.01595	1.26655	7.51129	7.95112
3.08851	1.27559	7.44219	7.82235
3.10568	1.27231	7.33283	7.75625
3.05142	1.22107	7.20373	7.71395
2.93243	1.1119	7.07674	7.65599
2.77156	0.965219	6.96467	7.56116
2.59693	0.820966	6.86743	7.43416
2.43213	0.717087	6.776	7.29887
2.29093	0.667972	6.68148	7.18176
2.17667	0.654222	6.58375	7.09505
2.0841	0.629717	6.49441	7.02862
2.00121	0.543246	6.4319	6.95481
1.91009	0.36449	6.41093	6.84302
1.78833	0.101235	6.43191	6.67612
1.61336	-0.201401	6.4762	6.45986
1.37065	-0.479989	6.51059	6.22085
1.06373	-0.681316	6.49963	5.99474
0.721246	-0.786478	6.4207	5.81131
0.39529	-0.818398	6.27431	5.68451
0.148531	-0.828815	6.08512	5.61185
0.0331733	-0.871229	5.89247	5.58203
0.0695237	-0.973544	5.73482	5.58482
0.234119	-1.12444	5.6349	5.61658
0.464251	-1.28053	5.59221	5.67787
0.678961	-1.3905	5.58597	5.76515
0.808756	-1.42338	5.58659	5.86297
0.821496	-1.38575	5.56996	5.94314
0.732904	-1.31829	5.52751	5.97386
0.59623	-1.27322	5.4673	5.93513
0.475548	-1.28423	5.40643	5.83237
0.414811	-1.34541	5.35887	5.69949
0.416974	-1.41168	5.32522	5.58732
0.443071	-1.4219	5.29008	5.54109
0.431703	-1.3339	5.2285	5.57751
0.32972	-1.15321	5.11859	5.67321
0.119446	-0.939418	4.95431	5.77214
-0.170294	-0.784541	4.75178	5.8099
-0.474579	-0.772026	4.54569	5.74436
-0.719249	-0.935586	4.3766	5.57764
-0.85167	-1.2381	4.27476	5.35795
-0.861137	-1.58218	4.24753	5.15923
-0.780132	-1.84891	4.27607	5.04738
-0.666997	-1.94776	4.32293	5.04923
-0.579072	-1.85432	4.34762	5.13958
-0.549356	-1.61873	4.3234	5.25312
-0.577052	-1.34074	4.24831	5.31599
-0.634823	-1.12363	4.14568	5.28181
-0.687365	-1.0292	4.05399	5.15436
-0.710771	-1.05475	4.01022	4.98555
-0.702838	-1.14227	4.03392	4.84955
-0.679841	-1.21387	4.11838	4.80549
-0.662872	-1.21519	4.23266	4.86726
-0.662255	-1.14479	4.33343	4.99548
-0.669021	-1.05508	4.38181	5.11585
-0.658282	-1.02494	4.35845	5.155
-0.602635	-1.11804	4.27089	5.07633
-0.488185	-1.34808	4.15032	4.89826
-0.324236	-1.66806	4.03944	4.68594
-0.141442	-1.98911	3.97602	4.52058
0.0209762	-2.21907	3.97925	4.46143
0.132629	-2.30229	4.04386	4.51906
0.185094	-2.24171	4.14418	4.65208
0.194318	-2.09363	4.246	4.78863
0.191214	-1.93894	4.3211	4.86109
0.205338	-1.8457	4.35815	4.83695
0.249833	-1.8412	4.36569	4.73098
0.314889	-1.90559	4.36599	4.5938
0.37254	-1.98837	4.38265	4.48374
0.389899	-2.03707	4.4276	4.43713
0.344163	-2.02312	4.49357	4.45199
0.232488	-1.95212	4.55555	4.49293
0.0726524	-1.85517	4.58087	4.51368
-0.104777	-1.76782	4.5436	4.48465
-0.268222	-1.70939	4.43683	4.41087
-0.395302	-1.67378	4.27721	4.3308
-0.477596	-1.63622	4.09928	4.29668
-0.519237	-1.57105	3.94183	4.34661
-0.531743	-1.46994	3.83202	4.48272
-0.528742	-1.34965	3.77413	4.66682
-0.52291	-1.245	3.7484	4.8357
-0.52508	-1.19066	3.72045	4.92878
-0.543996	-1.20181	3.6575	4.91427
-0.584904	-1.26441	3.54399	4.80156
-0.646606	-1.34058	3.38974	4.63423
-0.71882	-1.38643	3.2268	4.46763
-0.782627	-1.37304	3.09602	4.34258
-0.815764	-1.29988	3.02947	4.26765
-0.801851	-1.19406	3.03611	4.21779
-0.739979	-1.096	3.09711	4.14907
-0.649418	-1.03954	3.17299	4.02134
-0.565675	-1.03644	3.21936	3.81773
-0.528009	-1.07308	3.20444	3.55208
-0.562961	-1.1198	3.12083	3.26219
-0.671227	-1.14704	2.98682	2.99349
-0.824592	-1.13916	2.83719	2.78185
-0.975466	-1.09866	2.70804	2.64328
-1.07563	-1.03955	2.62264	2.5739
-1.0961	-0.974896	2.58393	2.55807
-1.03945	-0.906549	2.57645	2.57864
-0.938487	-0.823468	2.57564	2.62393
-0.841766	-0.709755	2.55979	2.68821
-0.792291	-0.557526	2.51878	2.76726
-0.809241	-0.376338	2.45617	2.85343
-0.880905	-0.192734	2.38436	2.93421
-0.971798	-0.0390788	2.31633	2.99568
-1.04018	0.0627592	2.25834	3.02876
-1.05728	0.113751	2.20735	3.03391
-1.01914	0.138384	2.15392	3.02084
-0.945783	0.172098	2.08858	3.00249
-0.869013	0.241464	2.00804	2.98671
-0.815251	0.34773	1.91801	2.97052
-0.792347	0.463194	1.83118	2.94076
-0.786807	0.54393	1.76169	2.88181
-0.772368	0.553413	1.7189	2.78657
-0.725075	0.485375	1.70389	2.66459
-0.636714	0.37354	1.70996	2.54238
-0.519311	0.28154	1.72686	2.45442
-0.39836	0.276106	1.74597	2.42834
-0.298569	0.395344	1.76357	2.47147
-0.229676	0.627212	1.78071	2.56532
-0.179992	0.90933	1.79999	2.67149
-0.121582	1.15144	1.82131	2.74669
-0.0248589	1.27134	1.83941	2.76027
0.124662	1.22849	1.8449	2.70643
0.31606	1.04027	1.82869	2.60557
0.514805	0.774067	1.78762	2.49462
0.676577	0.519025	1.72825	2.41104
0.766846	0.350613	1.66642	2.37795
0.776778	0.303557	1.62181	2.39656
0.72757	0.364274	1.60966	2.44868
0.660774	0.484134	1.63312	2.5065
0.618795	0.605362	1.67965	2.54435
0.624674	0.686403	1.72379	2.54697
0.670898	0.714992	1.7356	2.51115
0.72294	0.704497	1.6919	2.44196
0.736315	0.67794	1.58616	2.3471
0.679586	0.649806	1.43298	2.23327
0.552659	0.615995	1.26517	2.10635
0.391264	0.557051	1.12398	1.97425
0.25496	0.452275	1.04587	1.84931
0.203324	0.296219	1.0505	1.74722
0.270477	0.1077	1.13397	1.6816
0.449258	-0.0740985	1.27	1.65681
0.692252	-0.204897	1.41844	1.6633
0.929581	-0.254223	1.53844	1.67918
1.09601	-0.217949	1.60153	1.67879
1.15602	-0.117785	1.60015	1.64503
1.11628	0.0119973	1.54869	1.57953
1.0205	0.143887	1.4767	1.5053
0.929294	0.272132	1.4172	1.45921
0.894211	0.415185	1.39443	1.47673
0.937313	0.60356	1.41572	1.5752
1.04497	0.858659	1.4705	1.74293
1.17797	1.17323	1.53641	1.93961
1.29253	1.50376	1.58984	2.1083
1.36222	1.78014	1.616	2.1944
1.39029	1.92957	1.61436	2.16414
1.407	1.90508	1.59699	2.01535
1.45318	1.70643	1.58069	1.77696
1.55786	1.38408	1.57701	1.49827
1.72103	1.02406	1.58488	1.23305
1.90982	0.719481	1.58982	1.02432
2.0704	0.539816	1.57022	0.895004
2.15062	0.509903	1.50807	0.845999
2.123	0.606027	1.39883	0.860577
1.99739	0.769577	1.25561	0.912088
1.81737	0.931854	1.10526	0.972031
1.64165	1.03965	0.977526	1.01665
1.51868	1.07197	0.892344	1.0316
1.46582	1.04271	0.851256	1.01486
1.46272	0.989891	0.837292	0.977532
1.46182	0.957121	0.82357	0.941722
1.41099	0.975422	0.786794	0.934831
1.27817	1.05223	0.719229	0.980758
1.06667	1.17096	0.633281	1.09034
0.814271	1.29988	0.556269	1.25471
0.577063	1.40577	0.517609	1.44492
0.405631	1.46628	0.534331	1.61929
0.324615	1.47641	0.601767	1.73658
0.324876	1.44725	0.69415	1.77009
0.371257	1.39852	0.774936	1.71693
0.421608	1.34885	0.81223	1.59828
0.447641	1.30818	0.792319	1.45044
0.447731	1.27568	0.725201	1.31081
0.445941	1.24346	0.639853	1.20483
0.478392	1.20401	0.571799	1.13979
0.574199	1.15726	0.548954	1.10737
0.740524	1.11345	0.582027	1.09265
0.958623	1.08981	0.663182	1.08398
1.19229	1.10219	0.772633	1.07821
1.40401	1.15571	0.88893	1.07861
1.57039	1.23879	0.997362	1.0871
1.68944	1.32457	1.09252	1.0965
1.77649	1.37986	1.17467	1.08818
1.85189	1.37835	1.24296	1.03817
1.92715	1.31226	1.29029	0.929382
1.99707	1.19674	1.30317	0.763695
2.04197	1.06403	1.26721	0.566461
2.03826	0.949285	1.17493	0.379569
1.97166	0.874398	1.03167	0.24489
1.84616	0.837497	0.855776	0.185428
1.68385	0.813866	0.672517	0.193543
1.51623	0.76881	0.504641	0.232946
1.37141	0.677324	0.364397	0.254837
1.26418	0.541328	0.251243	0.221204
1.1936	0.395583	0.156377	0.124316
1.14887	0.298036	0.071422	-0.00755761
1.11963	0.307371	-0.00382093	-0.121786
1.10424	0.457151	-0.0594042	-0.165421
1.1112	0.738196	-0.0805239	-0.110399
1.15285	1.09795	-0.057508	0.0322902
1.23493	1.45821	0.004977	0.216656
1.34815	1.74431	0.0850993	0.382382
1.4674	1.91322	0.150009	0.482386
1.5599	1.96843	0.168875	0.504022
1.59885	1.95505	0.126792	0.473763
1.57597	1.93785	0.0325011	0.443206
1.50642	1.97214	-0.0844775	0.463451
1.42313	2.08126	-0.186688	0.560619
1.36286	2.25026	-0.245685	0.724597
1.35047	2.43819	-0.255057	0.916188
1.38903	2.60143	-0.233053	1.08844
1.46001	2.71624	-0.213279	1.21087
1.53338	2.78907	-0.227766	1.2839
1.58205	2.8496	-0.290584	1.33597
1.59351	2.93098	-0.390008	1.40516
1.5733	3.04793	-0.49317	1.51484
1.53951	3.18475	-0.561101	1.65664
0.6623	0.431319	0.0182383	-0.157404
