# Supplementary material for: Alpha and theta peak frequency track on- and off-thoughts
Source: Commun Biol. 2022 Mar 7;5:209. doi: 10.1038/s42003-022-03146-w (PMC8901672; doi:10.1038/s42003-022-03146-w)
Supplement: Supplementary file 11 — Supplementary Data 9 [file 42003_2022_3146_MOESM11_ESM.xlsx]

## Sheet: gamma Fz
condition	Frequency Sliding
off-multiple	2.08068
off-multiple	-2.6845
off-multiple	6.20404
off-multiple	-2.88071
off-multiple	-1.19039
off-multiple	-8.07659
off-multiple	-2.90067
off-multiple	4.2859
off-multiple	2.10702
off-multiple	3.8301
off-multiple	0.981039
off-multiple	-3.34785
off-multiple	8.71541
off-multiple	1.52572
off-multiple	-2.3483
off-multiple	-7.45085
off-multiple	-1.28821
off-multiple	1.44573
off-multiple	-1.56731
off-multiple	-0.515474
off-multiple	4.20854
off-multiple	-0.308662
off-multiple	1.27726
off-multiple	-3.33492
off-multiple	-7.78042
off-multiple	4.17281
off-multiple	4.57962
off-multiple	0.739786
off-multiple	1.63769
off-multiple	1.06885
off-multiple	3.92826
off-multiple	2.39974
off-multiple	-4.61339
off-multiple	-5.88745
off-multiple	-2.88719
off-multiple	-2.68203
off-multiple	1.60629
off-multiple	-6.92898
off-multiple	-3.82952
off-multiple	2.63623
off-multiple	-4.50634
off-multiple	-0.000116781
off-multiple	1.36502
off-multiple	5.38353
off-multiple	3.35708
off-multiple	-0.914623
off-multiple	8.45715
off-multiple	-1.8923
off-multiple	0.36032
off-multiple	0.382759
off-multiple	0.31259
off-multiple	0.590918
off-multiple	-3.96843
off-multiple	-5.80287
off-multiple	4.77944
off-multiple	0.262601
off-multiple	-0.683823
off-multiple	0.0649443
off-multiple	-0.938617
off-multiple	-2.93505
off-multiple	1.01286
off-multiple	3.95833
off-multiple	-2.48532
off-multiple	2.96037
off-multiple	3.99982
off-multiple	5.23023
off-multiple	1.78501
off-multiple	-2.88455
off-multiple	-7.34494
off-multiple	6.32637
off-multiple	0.404871
off-multiple	1.0862
off-multiple	4.43219
off-multiple	-0.0118828
off-multiple	-6.2827
off-multiple	2.8921
off-multiple	-0.552371
off-multiple	0.640322
off-multiple	-2.88891
off-multiple	-0.628394
off-multiple	2.96031
off-multiple	0.990065
off-multiple	1.66768
off-multiple	0.0332879
off-multiple	-6.06175
off-multiple	-3.01421
off-multiple	1.95975
off-multiple	4.07905
off-multiple	4.2359
off-multiple	-0.568278
off-multiple	-3.68558
off-multiple	5.22218
off-multiple	6.22167
off-multiple	-2.74639
off-multiple	4.93443
off-multiple	-5.4773
off-multiple	5.81748
off-multiple	7.94201
off-multiple	2.87558
off-multiple	0.955802
off-multiple	1.98963
off-multiple	4.19064
off-multiple	2.01649
off-multiple	0.485762
off-multiple	-6.39136
off-multiple	2.42034
off-multiple	-3.09786
off-multiple	5.1469
off-multiple	8.53198
off-multiple	-4.46078
off-multiple	-4.34675
off-multiple	7.25131
off-multiple	5.48341
off-multiple	-0.725791
off-multiple	2.36864
off-multiple	-1.56307
off-multiple	6.99116
off-multiple	-0.226469
off-multiple	1.22954
off-multiple	-0.75319
off-multiple	5.43214
off-multiple	-2.92933
off-multiple	-2.20644
off-multiple	5.60534
off-multiple	1.34672
off-multiple	3.48724
off-multiple	6.07538
off-multiple	-2.87489
off-multiple	-1.61997
off-multiple	-2.56579
off-multiple	-0.203403
off-multiple	-0.522418
off-multiple	6.8619
off-multiple	-5.30047
off-multiple	-0.201383
off-multiple	4.0075
off-multiple	-0.0919215
off-multiple	-1.81508
off-multiple	2.67693
off-multiple	0.257963
off-multiple	-5.69763
off-multiple	-0.378153
off-multiple	5.62652
off-multiple	-4.01152
off-multiple	-4.30046
off-multiple	-2.06542
off-multiple	-0.728761
off-multiple	3.72578
off-multiple	-6.25792
off-multiple	0.268019
off-multiple	8.62832
off-multiple	9.06894
off-multiple	4.04973
off-multiple	-6.77496
off-multiple	0.593031
off-multiple	-2.17867
off-multiple	-2.00016
off-multiple	-0.120668
off-multiple	-3.33166
off-multiple	-0.255896
off-multiple	3.53782
off-multiple	-7.9614
off-multiple	5.27922
off-multiple	0.823723
off-multiple	-5.55199
off-multiple	3.37326
off-multiple	3.31739
off-multiple	1.45253
off-multiple	-3.06737
off-multiple	6.56991
off-multiple	6.94855
off-multiple	-3.31136
off-multiple	-7.01939
off-multiple	-1.32045
off-multiple	-0.569226
off-multiple	3.44028
off-multiple	0.985265
off-multiple	-1.14345
off-multiple	7.95417
off-multiple	0.991985
off-multiple	6.50085
off-multiple	-0.506513
off-multiple	-1.88822
off-multiple	-9.71003
off-multiple	6.07139
off-multiple	1.77152
off-multiple	-5.30554
off-multiple	1.41731
off-multiple	4.86666
off-multiple	-3.98141
off-multiple	-0.24883
off-multiple	-2.79425
off-multiple	-3.23792
off-multiple	1.89561
off-multiple	-5.27183
off-multiple	-0.335025
off-multiple	2.8941
off-multiple	-0.779287
off-multiple	1.33039
off-multiple	-1.31705
off-multiple	-5.16686
off-multiple	2.9827
off-multiple	5.03332
off-multiple	1.9737
off-multiple	0.126544
off-multiple	8.22579
off-multiple	3.90964
off-multiple	0.482041
off-multiple	3.9229
off-multiple	-1.83797
off-multiple	0.187531
off-multiple	-1.4233
off-multiple	4.65724
off-multiple	-0.391893
off-multiple	-2.79529
off-multiple	-5.51655
off-multiple	-1.54399
off-multiple	5.3595
off-multiple	2.49051
off-multiple	-0.815239
off-multiple	1.27854
on-single	-2.8348
on-single	2.22638
on-single	1.01252
on-single	-4.4296
on-single	-3.91584
on-single	-3.06094
on-single	0.772591
on-single	-5.26206
on-single	-7.39936
on-single	0.873433
on-single	-2.64427
on-single	-1.49916
on-single	0.0765742
on-single	0.228367
on-single	1.80455
on-single	3.26188
on-single	2.80375
on-single	2.71449
on-single	-0.331209
on-single	3.69497
on-single	0.536388
on-single	-1.68267
on-single	-1.24298
on-single	8.46847
on-single	-3.73378
on-single	-1.04445
on-single	7.58166
on-single	0.700119
on-single	-1.15838
on-single	-4.15435
on-single	-1.73815
on-single	1.01503
on-single	2.07082
on-single	2.89971
on-single	0.975867
on-single	2.51962
on-single	5.34438
on-single	-1.54853
on-single	0.196951
on-single	-4.29699
on-single	-4.07759
on-single	0.401121
on-single	-3.65838
on-single	2.87868
on-single	0.0477722
on-single	4.51565
on-single	3.97818
on-single	-5.01572
on-single	2.38952
on-single	-2.52724
on-single	1.13327
on-single	3.92026
on-single	3.93839
on-single	-0.503468
on-single	1.5079
on-single	-5.67281
on-single	-1.65786
on-single	-1.14604
on-single	9.28249
on-single	0.924453
on-single	-1.89531
on-single	0.307295
on-single	-0.271947
on-single	5.40169
on-single	4.69977
on-single	9.21367
on-single	-2.01681
on-single	1.49065
on-single	-3.14737
on-single	-0.832109
on-single	0.650671
on-single	-0.552775
on-single	-1.28773
on-single	-1.40127
on-single	-1.63295
on-single	0.0454984
on-single	1.99483
on-single	3.37492
on-single	1.71985
on-single	1.24689
on-single	-10.0683
on-single	0.182972
on-single	2.92959
on-single	1.30082
on-single	0.340979
on-single	3.54449
on-single	1.25863
on-single	5.67208
on-single	5.86165
on-single	-0.458268
on-single	6.31358
on-single	2.03632
on-single	7.00785
on-single	2.08641
on-single	8.64384
on-single	-1.82326
on-single	2.2372
on-single	2.39388
on-single	-5.52476
on-single	-3.19491
on-single	1.60747
on-single	4.19898
on-single	0.953986
on-single	6.36405
on-single	3.25654
on-single	-2.96491
on-single	1.8935
on-single	-0.825792
on-single	-1.50028
on-single	5.4845
on-single	0.898219
on-single	-7.98594
on-single	5.2675
on-single	-0.595135
on-single	-1.90953
on-single	-0.674812
on-single	6.78283
on-single	-6.16901
on-single	-1.48529
on-single	5.36585
on-single	-3.24183
on-single	0.764482
on-single	-4.39403
on-single	0.494273
on-single	3.38501
on-single	5.81645
on-single	-0.501253
on-single	3.12711
on-single	4.34608
on-single	2.50904
on-single	-3.90209
on-single	2.03622
on-single	-2.0793
on-single	0.399286
on-single	0.80133
on-single	0.777299
on-single	5.53191
on-single	9.40074
on-single	0.596294
on-single	0.725854
on-single	1.27855
on-single	-1.32029
on-single	-1.80269
on-single	1.02064
on-single	2.44806
on-single	0.811438
on-single	2.32533
on-single	-1.4991
on-single	-0.53467
on-single	0.677803

## Sheet: gamma CPz
condition	Frequency Sliding
off-multiple	6.49069
off-multiple	-0.338294
off-multiple	4.26753
off-multiple	-0.659217
off-multiple	-8.17151
off-multiple	-9.52018
off-multiple	-0.169673
off-multiple	1.56835
off-multiple	9.75299
off-multiple	2.99492
off-multiple	4.25183
off-multiple	4.86207
off-multiple	-0.927162
off-multiple	-2.47688
off-multiple	-1.3634
off-multiple	-4.58975
off-multiple	-5.773
off-multiple	1.50287
off-multiple	-2.72021
off-multiple	-1.96562
off-multiple	-8.81748
off-multiple	5.25794
off-multiple	3.41978
off-multiple	-6.07473
off-multiple	-3.94417
off-multiple	1.09871
off-multiple	-3.95197
off-multiple	-5.06321
off-multiple	-7.78148
off-multiple	6.23406
off-multiple	-0.410282
off-multiple	1.914
off-multiple	-4.41302
off-multiple	-1.51874
off-multiple	-0.44166
off-multiple	-1.45485
off-multiple	-7.82132
off-multiple	0.433203
off-multiple	-0.82925
off-multiple	4.73811
off-multiple	-1.65558
off-multiple	0.725444
off-multiple	-1.4412
off-multiple	5.52619
off-multiple	0.368438
off-multiple	-1.22828
off-multiple	5.07929
off-multiple	-3.04072
off-multiple	3.57349
off-multiple	1.7945
off-multiple	2.5283
off-multiple	4.64688
off-multiple	0.666105
off-multiple	-1.18491
off-multiple	0.41871
off-multiple	-3.68424
off-multiple	-12.589
off-multiple	-1.79635
off-multiple	-1.8723
off-multiple	-6.00233
off-multiple	-1.73706
off-multiple	3.40038
off-multiple	-3.21082
off-multiple	0.818079
off-multiple	4.5858
off-multiple	0.037331
off-multiple	-4.29448
off-multiple	-1.3709
off-multiple	-5.30079
off-multiple	-2.38781
off-multiple	-0.258678
off-multiple	1.15147
off-multiple	0.288966
off-multiple	5.57454
off-multiple	-2.47939
off-multiple	2.28717
off-multiple	-0.301418
off-multiple	-0.506258
off-multiple	3.32749
off-multiple	-2.16855
off-multiple	8.31746
off-multiple	-1.57779
off-multiple	0.100658
off-multiple	-2.10975
off-multiple	-1.22029
off-multiple	-5.76414
off-multiple	2.25972
off-multiple	5.34696
off-multiple	2.35065
off-multiple	-4.79117
off-multiple	-3.19711
off-multiple	-1.58968
off-multiple	-3.6871
off-multiple	0.994545
off-multiple	1.65849
off-multiple	2.98622
off-multiple	1.68639
off-multiple	-1.97124
off-multiple	-0.975713
off-multiple	-4.37805
off-multiple	-2.21268
off-multiple	3.19496
off-multiple	6.22617
off-multiple	-2.76856
off-multiple	0.126302
off-multiple	-3.79855
off-multiple	-0.246028
off-multiple	-3.34458
off-multiple	2.82371
off-multiple	0.588225
off-multiple	-3.11499
off-multiple	5.12076
off-multiple	-0.954044
off-multiple	-2.28944
off-multiple	7.77393
off-multiple	-3.36436
off-multiple	6.29312
off-multiple	0.0553403
off-multiple	4.42003
off-multiple	0.0513132
off-multiple	3.7098
off-multiple	-9.9107
off-multiple	4.5151
off-multiple	1.29657
off-multiple	0.872935
off-multiple	0.868811
off-multiple	3.01024
off-multiple	-10.4878
off-multiple	-0.681007
off-multiple	-1.48423
off-multiple	-0.802591
off-multiple	3.94285
off-multiple	6.32333
off-multiple	0.747728
off-multiple	-2.62307
off-multiple	-0.578267
off-multiple	-1.82837
off-multiple	2.46811
off-multiple	5.14183
off-multiple	-0.538831
off-multiple	-1.85496
off-multiple	-0.275374
off-multiple	1.64166
off-multiple	2.64446
off-multiple	2.32164
off-multiple	-1.57864
off-multiple	-4.88739
off-multiple	6.41345
off-multiple	-1.42469
off-multiple	-1.0342
off-multiple	1.82704
off-multiple	7.14104
off-multiple	3.38345
off-multiple	-0.710834
off-multiple	2.52979
off-multiple	-0.701959
off-multiple	-2.91097
off-multiple	-4.20681
off-multiple	1.55699
off-multiple	-0.429446
off-multiple	3.94726
off-multiple	3.06617
off-multiple	-2.36583
off-multiple	-3.55703
off-multiple	0.500907
off-multiple	-1.05156
off-multiple	2.29232
off-multiple	0.181749
off-multiple	-6.5724
off-multiple	4.74452
off-multiple	5.63644
off-multiple	-2.28252
off-multiple	-10.1238
off-multiple	-1.39293
off-multiple	2.2829
off-multiple	9.96421
off-multiple	-1.75915
off-multiple	-1.31863
off-multiple	7.00773
off-multiple	0.100572
off-multiple	1.24636
off-multiple	-3.76739
off-multiple	-1.39051
off-multiple	-1.50513
off-multiple	4.83728
off-multiple	-0.933129
off-multiple	-4.31758
off-multiple	-4.35907
off-multiple	0.875989
off-multiple	3.39008
off-multiple	-3.47691
off-multiple	-4.50656
off-multiple	4.63007
off-multiple	0.488234
off-multiple	-1.28793
off-multiple	0.998682
off-multiple	0.750138
off-multiple	0.679469
off-multiple	-4.65871
off-multiple	3.92469
off-multiple	-2.60269
off-multiple	1.43223
off-multiple	-4.74063
off-multiple	4.06883
off-multiple	2.91263
off-multiple	0.600843
off-multiple	4.33162
off-multiple	3.7533
off-multiple	8.68268
off-multiple	0.0318678
off-multiple	0.655265
off-multiple	0.472638
off-multiple	4.28276
off-multiple	8.9006
off-multiple	2.3055
off-multiple	-1.34589
off-multiple	0.642325
off-multiple	-2.15672
off-multiple	-1.80342
off-multiple	2.26377
off-multiple	1.94608
on-single	0.220522
on-single	-1.03335
on-single	-1.03769
on-single	3.23434
on-single	2.61237
on-single	2.74087
on-single	-3.91862
on-single	-7.25307
on-single	3.97694
on-single	0.1934
on-single	-1.97028
on-single	-2.45468
on-single	1.77108
on-single	1.57318
on-single	-0.369088
on-single	6.48592
on-single	-1.53504
on-single	-1.65793
on-single	1.5058
on-single	-0.0760391
on-single	1.35886
on-single	-3.3814
on-single	-2.51415
on-single	8.09696
on-single	1.03328
on-single	1.18115
on-single	3.28599
on-single	-5.23658
on-single	-2.36576
on-single	-0.438888
on-single	-1.86787
on-single	-1.45918
on-single	0.251828
on-single	2.59014
on-single	-3.99942
on-single	-4.84622
on-single	3.16709
on-single	-5.16222
on-single	1.55922
on-single	-5.9967
on-single	-3.74902
on-single	-2.1098
on-single	-8.38758
on-single	5.5669
on-single	-0.252411
on-single	3.35152
on-single	4.371
on-single	-3.88273
on-single	1.79734
on-single	-6.65686
on-single	0.0273028
on-single	4.54441
on-single	1.98053
on-single	-2.1412
on-single	1.9372
on-single	-0.879423
on-single	-4.28892
on-single	1.50247
on-single	8.96664
on-single	-2.15093
on-single	0.803947
on-single	3.53132
on-single	-2.50561
on-single	3.15056
on-single	4.72073
on-single	6.71336
on-single	-1.62518
on-single	0.719266
on-single	4.751
on-single	3.74589
on-single	-0.945319
on-single	-1.05348
on-single	-1.04665
on-single	3.1424
on-single	1.826
on-single	2.53127
on-single	6.76956
on-single	1.05717
on-single	1.09415
on-single	-0.516469
on-single	-5.04009
on-single	1.91914
on-single	-2.14744
on-single	0.466627
on-single	4.9931
on-single	-1.40881
on-single	5.48064
on-single	-1.38378
on-single	5.72451
on-single	0.942075
on-single	5.09098
on-single	1.65563
on-single	5.17101
on-single	-0.716738
on-single	3.1001
on-single	6.90183
on-single	0.0919926
on-single	-7.05524
on-single	-3.53297
on-single	1.36409
on-single	1.11346
on-single	7.83022
on-single	-1.84681
on-single	6.20858
on-single	7.19698
on-single	-2.00016
on-single	0.791038
on-single	-3.1521
on-single	-2.34986
on-single	1.10824
on-single	1.55935
on-single	-2.88173
on-single	9.94693
on-single	-3.82089
on-single	-2.57615
on-single	-2.46453
on-single	-6.72694
on-single	0.616402
on-single	0.747381
on-single	-3.70771
on-single	-4.02838
on-single	-1.09269
on-single	-0.239324
on-single	-2.36743
on-single	0.153947
on-single	-0.542255
on-single	5.95975
on-single	-0.667142
on-single	0.952142
on-single	-4.88779
on-single	2.4507
on-single	-2.55395
on-single	-0.219498
on-single	-1.54985
on-single	0.825094
on-single	0.430374
on-single	5.08202
on-single	-1.32117
on-single	-1.97667
on-single	1.80407
on-single	6.55635
on-single	-3.35762
on-single	-5.74608
on-single	5.21386
on-single	5.47117
on-single	6.54111
on-single	0.757276
on-single	-4.31484
on-single	4.05916
on-single	1.10864

## Sheet: delta Fz
condition	Frequency Sliding
off-multiple	3.27392
off-multiple	0.367194
off-multiple	1.19456
off-multiple	-0.349142
off-multiple	0.595373
off-multiple	0.973117
off-multiple	-0.886157
off-multiple	0.675278
off-multiple	1.03029
off-multiple	-1.08617
off-multiple	1.53777
off-multiple	0.80271
off-multiple	2.02506
off-multiple	0.951486
off-multiple	-0.74252
off-multiple	1.6337
off-multiple	-0.955429
off-multiple	2.35055
off-multiple	-0.66901
off-multiple	-0.0779805
off-multiple	0.33388
off-multiple	1.42592
off-multiple	0.137316
off-multiple	0.263573
off-multiple	0.611396
off-multiple	1.8923
off-multiple	1.94639
off-multiple	0.702721
off-multiple	0.822086
off-multiple	0.958456
off-multiple	-1.38471
off-multiple	0.367765
off-multiple	-0.578804
off-multiple	-0.680232
off-multiple	-2.96807
off-multiple	-1.23113
off-multiple	-1.20337
off-multiple	-0.935526
off-multiple	-2.13134
off-multiple	1.83668
off-multiple	1.12511
off-multiple	2.04254
off-multiple	1.29407
off-multiple	2.11608
off-multiple	0.304709
off-multiple	0.0285968
off-multiple	0.875183
off-multiple	-0.858636
off-multiple	-2.39
off-multiple	-0.94668
off-multiple	-0.232039
off-multiple	-1.7765
off-multiple	-0.565989
off-multiple	1.96936
off-multiple	0.363499
off-multiple	0.656049
off-multiple	-0.52532
off-multiple	1.35421
off-multiple	0.543869
off-multiple	-3.05019
off-multiple	-0.975224
off-multiple	0.542637
off-multiple	0.849233
off-multiple	0.512359
off-multiple	-0.0245958
off-multiple	-0.231981
off-multiple	-0.21256
off-multiple	1.0507
off-multiple	0.978241
off-multiple	0.171923
off-multiple	-0.315314
off-multiple	0.679106
off-multiple	0.267908
off-multiple	0.824706
off-multiple	1.19017
off-multiple	-0.739705
off-multiple	-0.280135
off-multiple	-0.0354463
off-multiple	0.806002
off-multiple	1.4867
off-multiple	1.31965
off-multiple	-0.728964
off-multiple	2.74642
off-multiple	-1.56054
off-multiple	-0.946831
off-multiple	-0.364387
off-multiple	-0.648765
off-multiple	1.93064
off-multiple	0.542794
off-multiple	1.50791
off-multiple	0.982887
off-multiple	0.798682
off-multiple	-0.7221
off-multiple	-1.30619
off-multiple	2.19751
off-multiple	0.213402
off-multiple	0.0857752
off-multiple	2.10359
off-multiple	-1.66851
off-multiple	0.352058
off-multiple	0.580076
off-multiple	1.84091
off-multiple	0.383022
off-multiple	0.749241
off-multiple	2.86321
off-multiple	-1.59813
off-multiple	1.33468
off-multiple	1.34666
off-multiple	0.182193
off-multiple	0.276482
off-multiple	2.3234
off-multiple	1.46168
off-multiple	0.405167
off-multiple	-0.509759
off-multiple	0.375317
off-multiple	-1.23434
off-multiple	0.699714
off-multiple	-0.0774121
off-multiple	-0.625676
off-multiple	0.552227
off-multiple	0.920056
off-multiple	0.835112
off-multiple	-0.240508
off-multiple	-1.32735
off-multiple	-0.0436837
off-multiple	0.1193
off-multiple	-0.36475
off-multiple	1.16658
off-multiple	1.02209
off-multiple	-0.152873
off-multiple	0.432231
off-multiple	-3.24454
off-multiple	0.443852
off-multiple	-1.16784
off-multiple	1.24417
off-multiple	1.91458
off-multiple	-2.02932
off-multiple	-1.82099
off-multiple	0.605908
off-multiple	-0.241369
off-multiple	0.898463
off-multiple	1.73051
off-multiple	0.691417
off-multiple	0.304608
off-multiple	-1.88696
off-multiple	-0.960653
off-multiple	-0.218177
off-multiple	-0.0276407
off-multiple	-1.13419
off-multiple	1.28703
off-multiple	-0.325231
off-multiple	-1.96715
off-multiple	1.65416
off-multiple	2.01997
off-multiple	2.65066
off-multiple	0.36486
off-multiple	1.26538
off-multiple	0.214531
off-multiple	-0.740896
off-multiple	-0.0400138
off-multiple	0.407631
off-multiple	0.874118
off-multiple	0.774157
off-multiple	0.573799
off-multiple	-1.06022
off-multiple	0.445128
off-multiple	-0.476132
off-multiple	0.25675
off-multiple	-1.10684
off-multiple	2.82607
off-multiple	2.62987
off-multiple	-0.368107
off-multiple	-0.250517
off-multiple	-1.29643
off-multiple	-1.20909
off-multiple	0.4464
off-multiple	0.69236
off-multiple	0.0613566
off-multiple	0.481219
off-multiple	0.0894338
off-multiple	-0.784406
off-multiple	-1.07499
off-multiple	0.343014
off-multiple	0.635402
off-multiple	1.0593
off-multiple	0.946685
off-multiple	-0.280028
off-multiple	1.50973
off-multiple	-0.827344
off-multiple	-0.749263
off-multiple	-0.236964
off-multiple	0.31661
off-multiple	-0.786569
off-multiple	-1.15523
off-multiple	-1.17885
off-multiple	1.24294
off-multiple	-0.619197
off-multiple	0.658128
off-multiple	0.790532
off-multiple	0.723571
off-multiple	-0.835257
off-multiple	1.01555
off-multiple	0.0708263
off-multiple	-0.924504
off-multiple	1.17916
off-multiple	-0.578781
off-multiple	1.25979
off-multiple	-0.62302
off-multiple	1.28213
off-multiple	2.12932
off-multiple	-0.938555
off-multiple	0.161183
off-multiple	0.746633
off-multiple	1.23763
off-multiple	-0.0887093
off-multiple	0.0932064
off-multiple	1.95914
off-multiple	1.86375
off-multiple	1.07016
off-multiple	-1.03869
off-multiple	-2.48066
on-single	-0.0166093
on-single	0.0911859
on-single	0.0614803
on-single	1.13594
on-single	-0.605264
on-single	0.923604
on-single	1.27132
on-single	1.91399
on-single	-0.238952
on-single	-0.068063
on-single	-2.07647
on-single	0.917728
on-single	-0.282202
on-single	1.58993
on-single	2.20422
on-single	-0.330009
on-single	-0.851528
on-single	-0.425893
on-single	0.588462
on-single	0.914103
on-single	-0.587656
on-single	1.15377
on-single	-0.482089
on-single	0.940856
on-single	0.440775
on-single	-1.13277
on-single	-0.731844
on-single	1.62742
on-single	0.0614329
on-single	0.023963
on-single	1.73867
on-single	-2.43341
on-single	-0.0286835
on-single	-0.50164
on-single	1.31768
on-single	-0.25586
on-single	-1.86483
on-single	-0.611489
on-single	1.03998
on-single	-2.2508
on-single	2.23164
on-single	-0.5101
on-single	1.91764
on-single	-0.644406
on-single	-0.494954
on-single	1.53897
on-single	-0.217428
on-single	0.180177
on-single	0.156564
on-single	1.21297
on-single	-0.534175
on-single	-3.18108
on-single	-0.746137
on-single	0.530202
on-single	-0.688808
on-single	-3.01986
on-single	-0.242557
on-single	-0.893112
on-single	-1.11815
on-single	-0.102463
on-single	-1.20368
on-single	0.454136
on-single	0.655526
on-single	0.22725
on-single	0.581029
on-single	-0.811883
on-single	1.23735
on-single	2.90596
on-single	-0.495897
on-single	-0.658214
on-single	2.02766
on-single	1.31348
on-single	0.38037
on-single	-0.248533
on-single	-0.00417423
on-single	-0.293113
on-single	-2.70351
on-single	1.03091
on-single	-0.584552
on-single	-0.294521
on-single	1.66144
on-single	-1.87921
on-single	-1.18246
on-single	1.44107
on-single	0.181459
on-single	0.619068
on-single	0.646293
on-single	-0.755761
on-single	0.090937
on-single	2.35387
on-single	-1.93952
on-single	-0.352986
on-single	0.831862
on-single	1.43501
on-single	1.45317
on-single	-1.93405
on-single	0.338647
on-single	-2.31616
on-single	2.41568
on-single	-1.26099
on-single	-0.474648
on-single	0.324062
on-single	1.58094
on-single	-1.68111
on-single	0.0749355
on-single	-0.475671
on-single	0.139581
on-single	-1.1127
on-single	1.34119
on-single	1.39543
on-single	0.344371
on-single	0.100688
on-single	-0.541649
on-single	-0.246394
on-single	-1.05016
on-single	1.58304
on-single	-0.418183
on-single	-0.770467
on-single	0.0606963
on-single	0.191332
on-single	0.713343
on-single	2.27099
on-single	0.850275
on-single	-0.764803
on-single	1.49247
on-single	0.0643582
on-single	-0.68302
on-single	1.37581
on-single	-0.24339
on-single	-0.746081
on-single	2.66881
on-single	-0.203033
on-single	-1.17836
on-single	0.765936
on-single	-0.148605
on-single	-0.556874
on-single	1.16715
on-single	-1.58674
on-single	-0.960922
on-single	-0.523053
on-single	1.3964
on-single	0.839918
on-single	-0.621713
on-single	3.41244
on-single	-1.5164
on-single	0.971471
on-single	0.715447
on-single	1.50386
on-single	0.407274
on-single	1.32785

## Sheet: delta CPz
condition	Frequency Sliding
off-multiple	-0.0421087
off-multiple	0.300188
off-multiple	1.55352
off-multiple	0.931251
off-multiple	-0.0373106
off-multiple	-0.906032
off-multiple	1.4013
off-multiple	-1.21336
off-multiple	2.81657
off-multiple	1.03326
off-multiple	-0.505368
off-multiple	-0.476554
off-multiple	0.811244
off-multiple	-0.760782
off-multiple	-0.268004
off-multiple	-2.36854
off-multiple	-1.12274
off-multiple	2.19544
off-multiple	0.486852
off-multiple	-1.1058
off-multiple	-1.34276
off-multiple	1.87756
off-multiple	-0.541561
off-multiple	-0.152067
off-multiple	1.46997
off-multiple	1.38491
off-multiple	0.383561
off-multiple	-0.758213
off-multiple	0.675199
off-multiple	0.856549
off-multiple	1.26371
off-multiple	0.0555532
off-multiple	1.43024
off-multiple	1.6943
off-multiple	0.0761492
off-multiple	1.84916
off-multiple	-0.977358
off-multiple	1.53943
off-multiple	0.347174
off-multiple	0.595596
off-multiple	0.979201
off-multiple	-0.91654
off-multiple	0.155862
off-multiple	1.29137
off-multiple	0.928652
off-multiple	1.685
off-multiple	-0.489771
off-multiple	-0.934552
off-multiple	-1.71087
off-multiple	-0.986591
off-multiple	1.12156
off-multiple	-2.8665
off-multiple	1.04134
off-multiple	2.7485
off-multiple	0.290891
off-multiple	1.2894
off-multiple	-1.266
off-multiple	-1.13203
off-multiple	0.829535
off-multiple	1.24427
off-multiple	-0.670337
off-multiple	-0.702014
off-multiple	0.96383
off-multiple	-1.39307
off-multiple	-0.113564
off-multiple	0.548255
off-multiple	0.274463
off-multiple	-1.21028
off-multiple	0.336556
off-multiple	0.940725
off-multiple	-0.830205
off-multiple	0.230446
off-multiple	0.0907156
off-multiple	1.1205
off-multiple	0.817014
off-multiple	0.223893
off-multiple	-0.508256
off-multiple	-0.257406
off-multiple	1.55015
off-multiple	-1.11621
off-multiple	-0.859308
off-multiple	-0.326972
off-multiple	2.75516
off-multiple	0.334547
off-multiple	1.67744
off-multiple	-0.146374
off-multiple	0.902568
off-multiple	-1.91782
off-multiple	1.98039
off-multiple	0.625005
off-multiple	0.126947
off-multiple	-0.166065
off-multiple	2.44713
off-multiple	-1.97815
off-multiple	0.858904
off-multiple	-0.11997
off-multiple	0.221347
off-multiple	-1.31874
off-multiple	-2.69687
off-multiple	-0.499108
off-multiple	-0.285655
off-multiple	2.83249
off-multiple	-0.94906
off-multiple	1.37836
off-multiple	-0.444057
off-multiple	-0.659409
off-multiple	0.138111
off-multiple	2.61069
off-multiple	1.64118
off-multiple	-3.06098
off-multiple	2.07989
off-multiple	1.51485
off-multiple	0.977651
off-multiple	0.349742
off-multiple	2.12467
off-multiple	-0.234346
off-multiple	0.56314
off-multiple	-0.101646
off-multiple	-2.08878
off-multiple	0.780222
off-multiple	1.44802
off-multiple	0.502844
off-multiple	0.768604
off-multiple	-0.398539
off-multiple	-0.358184
off-multiple	-1.73452
off-multiple	-0.215172
off-multiple	0.499088
off-multiple	-0.309273
off-multiple	0.668634
off-multiple	-0.0568333
off-multiple	0.973013
off-multiple	1.79428
off-multiple	-2.46956
off-multiple	-0.564041
off-multiple	1.4811
off-multiple	2.17843
off-multiple	2.6368
off-multiple	-0.0295118
off-multiple	-0.0655783
off-multiple	-0.43617
off-multiple	0.394829
off-multiple	0.216934
off-multiple	0.714562
off-multiple	0.111832
off-multiple	-0.64186
off-multiple	-1.68488
off-multiple	-0.361096
off-multiple	-0.818251
off-multiple	-0.455152
off-multiple	1.69839
off-multiple	0.0857919
off-multiple	-0.934496
off-multiple	2.39286
off-multiple	-0.791386
off-multiple	1.373
off-multiple	-0.089385
off-multiple	-1.25571
off-multiple	-1.73786
off-multiple	0.734547
off-multiple	-0.0436317
off-multiple	-0.226291
off-multiple	1.52817
off-multiple	0.00393918
off-multiple	2.42321
off-multiple	-0.109029
off-multiple	-1.17189
off-multiple	1.77289
off-multiple	-0.40789
off-multiple	2.04853
off-multiple	0.53342
off-multiple	-2.24715
off-multiple	0.181314
off-multiple	-0.60769
off-multiple	2.57803
off-multiple	1.53921
off-multiple	0.199387
off-multiple	0.395798
off-multiple	0.42955
off-multiple	-0.317187
off-multiple	0.225589
off-multiple	0.732646
off-multiple	1.54583
off-multiple	1.35081
off-multiple	3.03668
off-multiple	-1.29453
off-multiple	0.0289104
off-multiple	-0.382955
off-multiple	-1.1784
off-multiple	-1.06509
off-multiple	-2.36017
off-multiple	0.232391
off-multiple	-0.221057
off-multiple	-0.290312
off-multiple	-0.521449
off-multiple	0.912976
off-multiple	0.0539469
off-multiple	-0.590439
off-multiple	-0.624485
off-multiple	2.25471
off-multiple	-0.343277
off-multiple	2.1456
off-multiple	1.12391
off-multiple	0.855127
off-multiple	-2.24301
off-multiple	-1.87453
off-multiple	0.230107
off-multiple	0.198381
off-multiple	1.17729
off-multiple	1.98494
off-multiple	-0.092385
off-multiple	-0.662101
off-multiple	0.782363
off-multiple	-0.696023
off-multiple	1.65315
off-multiple	2.56034
off-multiple	-0.530569
off-multiple	1.70995
off-multiple	1.81189
off-multiple	-1.35596
off-multiple	0.162037
on-single	0.966317
on-single	0.0205041
on-single	0.834374
on-single	-1.03387
on-single	-0.574589
on-single	0.844851
on-single	2.04779
on-single	0.923808
on-single	-0.69456
on-single	-0.219033
on-single	0.201391
on-single	0.887796
on-single	0.310469
on-single	1.79646
on-single	2.20441
on-single	0.83214
on-single	0.0380238
on-single	-0.743885
on-single	-2.06587
on-single	0.197215
on-single	1.08968
on-single	2.29614
on-single	0.834399
on-single	1.95019
on-single	0.461883
on-single	2.71692
on-single	0.430048
on-single	0.296547
on-single	-1.09312
on-single	0.565499
on-single	0.875233
on-single	-1.13858
on-single	0.575925
on-single	1.12503
on-single	1.11395
on-single	-0.531971
on-single	0.176685
on-single	-0.282558
on-single	0.837717
on-single	-1.24294
on-single	2.58934
on-single	-0.548049
on-single	2.43172
on-single	-0.694034
on-single	-0.836525
on-single	-0.32129
on-single	-1.1913
on-single	-0.238149
on-single	0.865808
on-single	1.38513
on-single	-1.18986
on-single	-0.803943
on-single	-0.306554
on-single	-0.0853898
on-single	1.87276
on-single	0.0140534
on-single	-0.223026
on-single	1.18638
on-single	-1.82448
on-single	0.307631
on-single	1.89674
on-single	0.442158
on-single	0.0823598
on-single	0.743568
on-single	1.60424
on-single	-0.894013
on-single	0.553295
on-single	0.511528
on-single	-0.590109
on-single	0.762536
on-single	2.18726
on-single	1.08575
on-single	-0.681652
on-single	-0.0989167
on-single	0.730554
on-single	-0.593734
on-single	-3.15854
on-single	0.562403
on-single	-1.05101
on-single	-0.0700619
on-single	1.83901
on-single	-0.236497
on-single	-1.32491
on-single	-0.401768
on-single	0.461024
on-single	0.245177
on-single	-0.297539
on-single	-1.0409
on-single	0.430931
on-single	0.494673
on-single	-2.38272
on-single	1.09505
on-single	1.63174
on-single	2.40401
on-single	0.385109
on-single	-1.09395
on-single	1.76793
on-single	0.277812
on-single	0.313467
on-single	0.901845
on-single	0.823534
on-single	0.545608
on-single	-2.17318
on-single	2.86743
on-single	0.612874
on-single	-0.322116
on-single	-0.604862
on-single	0.00025323
on-single	-0.927152
on-single	0.777916
on-single	-0.0877708
on-single	-1.60545
on-single	-0.263394
on-single	0.236166
on-single	0.518721
on-single	-0.310225
on-single	0.555496
on-single	0.315625
on-single	-0.0764332
on-single	1.41334
on-single	1.62529
on-single	0.57934
on-single	0.374011
on-single	0.328026
on-single	1.95684
on-single	-1.66559
on-single	1.05225
on-single	-1.05772
on-single	2.46456
on-single	-0.466318
on-single	1.61332
on-single	-0.031492
on-single	-0.0120394
on-single	-0.0498487
on-single	-1.07644
on-single	-0.98583
on-single	1.30789
on-single	-2.36251
on-single	-0.902637
on-single	1.10391
on-single	0.767672
on-single	0.550238
on-single	-0.555919
on-single	2.54374
on-single	-0.212523
on-single	1.05906
on-single	1.81201
on-single	0.820504
on-single	-0.44644
on-single	1.82095
